# Supplementary material for: Mapping the global distribution of spotted fever group rickettsiae: a systematic review with modelling analysis
Source: Lancet Digit Health. Author manuscript; Available in PMC 2023 Mar 25. (PMC10039616; doi:10.1016/S2589-7500(22)00212-6)
Supplement: 2 [file NIHMS1880530-supplement-2.xlsx]

## Sheet: Supplementary References
Supplementary References
1	Blazejak K, Janecek E, Strube C. A 10-year surveillance of Rickettsiales (Rickettsia spp. and Anaplasma phagocytophilum) in the city of Hanover, Germany, reveals Rickettsia spp. as emerging pathogens in ticks. Parasit Vectors, 2017; 10: 588.
2	Nelson K, Maina AN, Brisco A, et al. A 2015 outbreak of flea-borne rickettsiosis in San Gabriel Valley, Los Angeles County, California. PLoS Negl Trop Dis, 2018; 12: e0006385.
3	Moncayo AC, Cohen SB, Fritzen CM, et al. Absence of Rickettsia rickettsii and occurrence of other spotted fever group rickettsiae in ticks from Tennessee. Am J Trop Med Hyg, 2010; 83: 653-57.
4	Tijsse-Klasen E, Fonville M, Gassner F, et al. Absence of zoonotic Bartonella species in questing ticks: first detection of Bartonella clarridgeiae and Rickettsia felis in cat fleas in the Netherlands. Parasit Vectors, 2011; 4: 61.
5	Solano-Gallego L, Capri A, Pennisi MG, Caldin M, Furlanello T, Trotta M. Acute febrile illness is associated with Rickettsia spp infection in dogs. Parasit Vectors, 2015; 8: 216.
6	Ben Mansour N, Barakett N, Hajlaoui N, et al. [Acute myocarditis complicating Mediterranean spotted fever. A case report]. Ann Cardiol Angeiol (Paris), 2014; 63: 55-57.
7	Revilla-Marti P, Cecilio-Irazola A, Gayan-Ordas J, Sanjoaquin-Conde I, Linares-Vicente JA, Oteo JA. Acute Myopericarditis Associated with Tickborne Rickettsia sibirica mongolitimonae. Emerg Infect Dis, 2017; 23: 2091-93.
8	Montasser DI, Zajjari Y, Alayoud A, et al. [Acute renal failure as a complication of Mediterranean spotted fever]. Nephrol Ther, 2011; 7: 245-47.
9	Ndip LM, Bouyer DH, Travassos Da Rosa AP, Titanji VP, Tesh RB, Walker DH. Acute spotted fever rickettsiosis among febrile patients, Cameroon. Emerg Infect Dis, 2004; 10: 432-37.
10	Mediannikov OY, Sidelnikov Y, Ivanov L, et al. Acute tick-borne rickettsiosis caused by Rickettsia heilongjiangensis in Russian Far East. Emerg Infect Dis, 2004; 10: 810-17.
11	Chrispal A, Boorugu H, Gopinath KG, et al. Acute undifferentiated febrile illness in adult hospitalized patients: the disease spectrum and diagnostic predictors - an experience from a tertiary care hospital in South India. Trop Doct, 2010; 40: 230-34.
12	Duscher GG, Hodzic A, Hufnagl P, et al. Adult Hyalomma marginatum tick positive for Rickettsia aeschlimannii in Austria, October 2018. Euro Surveill, 2018; 23.
13	Tsai YS, Wu YH, Kao PT, Lin YC. African tick bite fever. J Formos Med Assoc, 2008; 107: 73-76.
14	Roch N, Epaulard O, Pelloux I, et al. African tick bite fever in elderly patients: 8 cases in French tourists returning from South Africa. Clin Infect Dis, 2008; 47: e28-35.
15	Nilsson K, Wallmenius K, Rundlof-Nygren P, Stromdahl S, Pahlson C. African tick bite fever in returning Swedish travellers. Report of two cases and aspects of diagnostics. Infect Ecol Epidemiol, 2017; 7: 1343081.
16	Schuster J, Tantcheva-Poor I, Wickenhauser C, et al. African tick bite fever--papulovesicular exanthem with fever after staying in South Africa. J Dtsch Dermatol Ges, 2008; 6: 379-81.
17	Schleenvoigt BT, Keller P, Stallmach A, Pletz MW. [African tick bite fever--rickettsiosis after holiday in South Africa]. Dtsch Med Wochenschr, 2012; 137: 891-93.
18	Centers for Disease CaP. African tick-bite fever among international travelers--Oregon, 1998. MMWR Morb Mortal Wkly Rep, 1998; 47: 950-52.
19	Consigny PH, Rolain JM, Mizzi D, Raoult D. African tick-bite fever in French travelers. Emerg Infect Dis, 2005; 11: 1804-06.
20	Bogovic P, Lotric-Furlan S, Korva M, Avsic-Zupanc T. African Tick-Bite Fever in Traveler Returning to Slovenia from Uganda. Emerg Infect Dis, 2016; 22: 1848-49.
21	Oostvogel PM, van Doornum GJ, Ferreira R, Vink J, Fenollar F, Raoult D. African tickbite fever in travelers, Swaziland. Emerg Infect Dis, 2007; 13: 353-55.
22	Brouqui P, Harle JR, Delmont J, Frances C, Weiller PJ, Raoult D. African tick-bite fever. An imported spotless rickettsiosis. Arch Intern Med, 1997; 157: 119-24.
23	Althaus F, Greub G, Raoult D, Genton B. African tick-bite fever: a new entity in the differential diagnosis of multiple eschars in travelers. Description of five cases imported from South Africa to Switzerland. Int J Infect Dis, 2010; 14 Suppl 3: e274-76.
24	Jackson Y, Chappuis F, Loutan L. African tick-bite fever: four cases among Swiss travelers returning from South Africa. J Travel Med, 2004; 11: 225-28.
25	Jongejan F, Berger L, Busser S, et al. Amblyomma hebraeum is the predominant tick species on goats in the Mnisi Community Area of Mpumalanga Province South Africa and is co-infected with Ehrlichia ruminantium and Rickettsia africae. Parasit Vectors, 2020; 13: 172.
26	Oliveira KA, Pinter A, Medina-Sanchez A, et al. Amblyomma imitator ticks as vectors of Rickettsia rickettsii, Mexico. Emerg Infect Dis, 2010; 16: 1282-84.
27	Bitencourth K, Amorim M, SV DEO, Caetano RL, Voloch CM, Gazeta GS. Amblyomma sculptum: genetic diversity and rickettsias in the Brazilian Cerrado biome. Med Vet Entomol, 2017; 31: 427-37.
28	Tappe J, Strube C. Anaplasma phagocytophilum and Rickettsia spp. infections in hard ticks (Ixodes ricinus) in the city of Hanover (Germany): revisited. Ticks Tick Borne Dis, 2013; 4: 432-38.
29	Fournier PE, Allombert C, Supputamongkol Y, Caruso G, Brouqui P, Raoult D. Aneruptive fever associated with antibodies to Rickettsia helvetica in Europe and Thailand. J Clin Microbiol, 2004; 42: 816-18.
30	Jansen A, La Scola B, Raoult D, et al. Antibodies against Rickettsia spp. in hunters, Germany. Emerg Infect Dis, 2008; 14: 1961-63.
31	Tay ST, Ho TM, Rohani MY, Devi S. Antibodies to Orientia tsutsugamushi, Rickettsia typhi and spotted fever group rickettsiae among febrile patients in rural areas of Malaysia. Trans R Soc Trop Med Hyg, 2000; 94: 280-84.
32	da Costa PS, Brigatte ME, Greco DB. Antibodies to Rickettsia rickettsii, Rickettsia typhi, Coxiella burnetii, Bartonella henselae, Bartonella quintana, and Ehrlichia chaffeensis among healthy population in Minas Gerais, Brazil. Mem Inst Oswaldo Cruz, 2005; 100: 853-59.
33	Punda-Polic V, Bradaric N, Klismanic-Nuber Z, Mrljak V, Giljanovic M. Antibodies to spotted fever group rickettsiae in dogs in Croatia. Eur J Epidemiol, 1995; 11: 389-92.
34	Tay ST, Kamalanathan M, Rohani MY. Antibody prevalence of Orientia tsutsugamushi, Rickettsia typhi and TT118 spotted fever group rickettsiae among Malaysian blood donors and febrile patients in the urban areas. The Southeast Asian journal of tropical medicine and public health, 2003; 34: 165-70.
35	Straily A, Stuck S, Singleton J, et al. Antibody Titers Reactive With Rickettsia rickettsii in Blood Donors and Implications for Surveillance of Spotted Fever Rickettsiosis in the United States. J Infect Dis, 2020; 221: 1371-78.
36	Stenos J, Graves S, Popov VL, Walker DH. Aponomma hydrosauri, the reptile-associated tick reservoir of Rickettsia honei on Flinders Island, Australia. Am J Trop Med Hyg, 2003; 69: 314-17.
37	Campbell CC, Hobbs JH, Marranghello L, Vargas M, Shepard C, Feldman RA. An apparent outbreak of rickettsial illness in Costa Rica, 1974. Bull Pan Am Health Organ, 1978; 12: 104-11.
38	Schotta AM, Wijnveld M, Stockinger H, Stanek G. Approaches for Reverse Line Blot-Based Detection of Microbial Pathogens in Ixodes ricinus Ticks Collected in Austria and Impact of the Chosen Method. Appl Environ Microbiol, 2017; 83.
39	Fleer KA, Foley P, Calder L, Foley JE. Arthropod vectors and vector-borne bacterial pathogens in Yosemite National Park. J Med Entomol, 2011; 48: 101-10.
40	Pascucci I, Di Domenico M, Capobianco Dondona G, et al. Assessing the role of migratory birds in the introduction of ticks and tick-borne pathogens from African countries: An Italian experience. Ticks Tick Borne Dis, 2019; 10: 101272.
41	Ghafar A, Khan A, Cabezas-Cruz A, et al. An Assessment of the Molecular Diversity of Ticks and Tick-Borne Microorganisms of Small Ruminants in Pakistan. Microorganisms, 2020; 8.
42	Nilsson K, Lindquist O, Pahlson C. Association of Rickettsia helvetica with chronic perimyocarditis in sudden cardiac death. Lancet, 1999; 354: 1169-73.
43	Vaclav R, Ficova M, Prokop P, Betakova T. Associations between coinfection prevalence of Borrelia lusitaniae, Anaplasma sp., and Rickettsia sp. in hard ticks feeding on reptile hosts. Microb Ecol, 2011; 61: 245-53.
44	Eremeeva ME, Beati L, Makarova VA, et al. Astrakhan fever rickettsiae: antigenic and genotypic analysis of isolates obtained from human and Rhipicephalus pumilio ticks. Am J Trop Med Hyg, 1994; 51: 697-706.
45	Chaudhry MA, Scofield RH. Atypical Rocky Mountain spotted fever with polyarticular arthritis. Am J Med Sci, 2013; 346: 427-29.
46	Staszewski S, Helm EB, Stille W. Autochthonic Mediterranean spotted fever in West Germany. Lancet, 1984; 2: 1466.
47	Faccini-Martinez AA, Felix ML, Armua-Fernandez MT, Venzal JM. An autochthonous confirmed case of Rickettsia parkeri rickettsiosis in Uruguay. Ticks Tick Borne Dis, 2018; 9: 718-19.
48	Stensvold CR, Al Marai D, Andersen LO, et al. Babesia spp. and other pathogens in ticks recovered from domestic dogs in Denmark. Parasit Vectors, 2015; 8: 262.
49	Aubry C, Socolovschi C, Raoult D, Parola P. Bacterial agents in 248 ticks removed from people from 2002 to 2013. Ticks Tick Borne Dis, 2016; 7: 475-81.
50	Karasartova D, Gureser AS, Gokce T, et al. Bacterial and protozoal pathogens found in ticks collected from humans in Corum province of Turkey. PLoS Negl Trop Dis, 2018; 12: e0006395.
51	Smith MP, Ponnusamy L, Jiang J, Ayyash LA, Richards AL, Apperson CS. Bacterial pathogens in ixodid ticks from a Piedmont County in North Carolina: prevalence of rickettsial organisms. Vector Borne Zoonotic Dis, 2010; 10: 939-52.
52	Kernif T, Socolovschi C, Wells K, et al. Bartonella and Rickettsia in arthropods from the Lao PDR and from Borneo, Malaysia. Comp Immunol Microbiol Infect Dis, 2012; 35: 51-57.
53	Boudebouch N, Sarih M, Beaucournu JC, et al. Bartonella clarridgeiae, B. henselae and Rickettsia felis in fleas from Morocco. Ann Trop Med Parasitol, 2011; 105: 493-98.
54	Duscher GG, Hodzic A, Potkonjak A, Leschnik MW, Spergser J. Bartonella henselae and Rickettsia felis Detected in Cat Fleas (Ctenocephalides felis) Derived from Eastern Austrian Cats. Vector Borne Zoonotic Dis, 2018; 18: 282-84.
55	Rolain JM, Bourry O, Davoust B, Raoult D. Bartonella quintana and Rickettsia felis in Gabon. Emerg Infect Dis, 2005; 11: 1742-44.
56	Sackal C, Laudisoit A, Kosoy M, et al. Bartonella spp. and Rickettsia felis in fleas, Democratic Republic of Congo. Emerg Infect Dis, 2008; 14: 1972-74.
57	Kariyawasam A, Palangasinghe DR, Fonseka CL, De Silva PUT, Kanakkahewa TE, Dahanayaka NJ. Bilateral Sensorineural Deafness in a Young Pregnant Female Presenting with a Fever: A Rare Complication of a Reemerging Disease-Spotted Fever Group Rickettsioses. Case Rep Infect Dis, 2019; 2019: 5923146.
58	Haemel AK, Bearden A, Longley BJ, Crnich C. Black spots in the returning traveler. Dermatol Online J, 2013; 19: 20393.
59	Rogovskyy AS, Threadgill DW, Akimov IA, et al. Borrelia and Other Zoonotic Pathogens in Ixodes ricinus and Dermacentor reticulatus Ticks Collected from the Chernobyl Exclusion Zone on the 30th Anniversary of the Nuclear Disaster. Vector Borne Zoonotic Dis, 2019; 19: 466-73.
60	Benredjem W, Leulmi H, Bitam I, Raoult D, Parola P. Borrelia garinii and Rickettsia monacensis in Ixodes ricinus ticks, Algeria. Emerg Infect Dis, 2014; 20: 1776-77.
61	Williamson PC, Billingsley PM, Teltow GJ, Seals JP, Turnbough MA, Atkinson SF. Borrelia, Ehrlichia, and Rickettsia spp. in ticks removed from persons, Texas, USA. Emerg Infect Dis, 2010; 16: 441-46.
62	de Sousa R, Luz T, Parreira P, Santos-Silva M, Bacellar F. Boutonneuse fever and climate variability. Ann N Y Acad Sci, 2006; 1078: 162-69.
63	Ghafar A, Cabezas-Cruz A, Galon C, et al. Bovine ticks harbour a diverse array of microorganisms in Pakistan. Parasit Vectors, 2020; 13: 1.
64	Sexton DJ, Muniz M, Corey GR, et al. Brazilian spotted fever in Espirito Santo, Brazil: description of a focus of infection in a new endemic region. Am J Trop Med Hyg, 1993; 49: 222-26.
65	Ribeiro CM, da Costa VM, de Carvalho JLB, et al. Brazilian spotted fever: A spatial analysis of human cases and vectors in the state of Sao Paulo, Brazil. Zoonoses Public Health, 2020.
66	Honig V, Carolan HE, Vavruskova Z, et al. Broad-range survey of vector-borne pathogens and tick host identification of Ixodes ricinus from Southern Czech Republic. FEMS Microbiol Ecol, 2017; 93.
67	Oteo JA, Portillo A, Portero F, Zavala-Castro J, Venzal JM, Labruna MB. 'Candidatus Rickettsia asemboensis' and Wolbachia spp. in Ctenocephalides felis and Pulex irritans fleas removed from dogs in Ecuador. Parasit Vectors, 2014; 7: 455.
68	Dall'Agnol B, Souza U, Webster A, et al. "Candidatus Rickettsia asemboensis" in Rhipicephalus sanguineus ticks, Brazil. Acta Trop, 2017; 167: 18-20.
69	Rolain JM, Mathai E, Lepidi H, et al. "Candidatus Rickettsia kellyi," India. Emerg Infect Dis, 2006; 12: 483-85.
70	Mediannikov O, Aubadie-Ladrix M, Raoult D. Candidatus 'Rickettsia senegalensis' in cat fleas in Senegal. New Microbes New Infect, 2015; 3: 24-28.
71	Liu W, Li H, Lu QB, et al. Candidatus Rickettsia tarasevichiae Infection in Eastern Central China: A Case Series. Ann Intern Med, 2016; 164: 641-48.
72	Shpynov S, Fournier PE, Rudakov N, Raoult D. "Candidatus Rickettsia tarasevichiae" in Ixodes persulcatus ticks collected in Russia. Ann N Y Acad Sci, 2003; 990: 162-72.
73	Li H, Li XM, Du J, et al. Candidatus Rickettsia xinyangensis as Cause of Spotted Fever Group Rickettsiosis, Xinyang, China, 2015. Emerg Infect Dis, 2020; 26: 985-88.
74	Saito TB, Cunha-Filho NA, Pacheco RC, et al. Canine infection by rickettsiae and ehrlichiae in southern Brazil. Am J Trop Med Hyg, 2008; 79: 102-08.
75	Lee W, Seong H, Kim JH, et al. A Case of African Tick-Bite Fever in a Returning Traveler from Southern Africa. Infect Chemother, 2020.
76	Kostopoulou V, Chochlakis D, Kanta C, et al. A Case of Human Infection by Rickettsia slovaca in Greece. Jpn J Infect Dis, 2016; 69: 335-37.
77	Fukuta Y, Mahara F, Nakatsu T, Yoshida T, Nishimura M. A case of Japanese spotted fever complicated with acute myocarditis. Jpn J Infect Dis, 2007; 60: 59-61.
78	Nakata R, Motomura M, Tokuda M, et al. A case of Japanese spotted fever complicated with central nervous system involvement and multiple organ failure. Intern Med, 2012; 51: 783-86.
79	Dzelalija B, Punda-Polic V, Medic A, Mraovic B, Simurina T. A case of Mediterranean spotted fever associated with severe respiratory distress syndrome. Microbes Infect, 2015; 17: 870-73.
80	Sulis G, Rodari P, Caligaris S, Tomasoni LR, Castelli F, Gulletta M. A Case of Rickettsia felis Infection Imported From Nepal. J Travel Med, 2015; 22: 276-78.
81	Renvoise A, van't Wout JW, van der Schroeff JG, Beersma MF, Raoult D. A case of rickettsialpox in Northern Europe. Int J Infect Dis, 2012; 16: e221-22.
82	Gaillard E, Socolovschi C, Fourcade C, Lavigne JP, Raoult D, Sotto A. [A case of severe sepsis with disseminated intravascular coagulation during Rickettsia sibirica mongolitimonae infection]. Med Mal Infect, 2015; 45: 57-59.
83	Chmielewski T, Szymanek A, Maczka I, Fiecek B, Simon K, Tylewska-Wierzbanowska S. Case report of African tick-bite fever from Poland. Postepy Dermatol Alergol, 2013; 30: 396-98.
84	Matsuura H, Yokota K. Case Report: Family Cluster of Japanese Spotted Fever. Am J Trop Med Hyg, 2018; 98: 835-37.
85	Farrokhnia M, Ghalejoogh ZY, Rohani M, Ghasemi A, Esmaeili S, Mostafavi E. Cases of Mediterranean spotted fever in southeast of Iran. Iran J Microbiol, 2020; 12: 256-60.
86	Chandra S, Forsyth M, Lawrence AL, Emery D, Slapeta J. Cat fleas (Ctenocephalides felis) from cats and dogs in New Zealand: Molecular characterisation, presence of Rickettsia felis and Bartonella clarridgeiae and comparison with Australia. Vet Parasitol, 2017; 234: 25-30.
87	Suttinont C, Losuwanaluk K, Niwatayakul K, et al. Causes of acute, undifferentiated, febrile illness in rural Thailand: results of a prospective observational study. Ann Trop Med Parasitol, 2006; 100: 363-70.
88	Mayxay M, Sengvilaipaseuth O, Chanthongthip A, et al. Causes of Fever in Rural Southern Laos. Am J Trop Med Hyg, 2015; 93: 517-20.
89	Tonna I, Mallia Azzopardi C, Piscopo T, Cuschieri P, Fenollar F, Raoult D. Characterisation of rickettsial diseases in a hospital-based population in Malta. J Infect, 2006; 53: 394-402.
90	Baird RW, Lloyd M, Stenos J, Ross BC, Stewart RS, Dwyer B. Characterization and comparison of Australian human spotted fever group rickettsiae. J Clin Microbiol, 1992; 30: 2896-902.
91	Lamas C, Favacho A, Rozental T, et al. Characterization of Rickettsia rickettsii in a case of fatal Brazilian spotted fever in the city of Rio de Janeiro, Brazil. Braz J Infect Dis, 2008; 12: 149-51.
92	Cardoso LD, Freitas RN, Mafra CL, et al. [Characterization of Rickettsia spp. circulating in a silent peri-urban focus for Brazilian spotted fever in Caratinga, Minas Gerais, Brazil]. Cad Saude Publica, 2006; 22: 495-501.
93	Kaabia N, Letaief A. Characterization of rickettsial diseases in a hospital-based population in central Tunisia. Ann N Y Acad Sci, 2009; 1166: 167-71.
94	Blair PJ, Jiang J, Schoeler GB, et al. Characterization of spotted fever group rickettsiae in flea and tick specimens from northern Peru. J Clin Microbiol, 2004; 42: 4961-67.
95	Spitalska E, Kraljik J, Miklisova D, Boldisova E, Sparagano OAE, Stanko M. Circulation of Rickettsia species and rickettsial endosymbionts among small mammals and their ectoparasites in Eastern Slovakia. Parasitol Res, 2020; 119: 2047-57.
96	Galvao MA, Mafra C, Chamone CB, Calic SB, Zavala-Velazquez JE, Walker DH. Clinical and laboratorial evidence of Rickettsia felis infections in Latin America. Rev Soc Bras Med Trop, 2004; 37: 238-40.
97	Lopez Del PJ, Abarca VK, Azocar AT. [Clinical and serological evidence of canine rickettsiosis in Chile]. Rev Chilena Infectol, 2007; 24: 189-93.
98	Persichetti MF, Pennisi MG, Vullo A, Masucci M, Migliazzo A, Solano-Gallego L. Clinical evaluation of outdoor cats exposed to ectoparasites and associated risk for vector-borne infections in southern Italy. Parasit Vectors, 2018; 11: 136.
99	Jelinek T, Loscher T. Clinical features and epidemiology of tick typhus in travelers. J Travel Med, 2001; 8: 57-59.
100	Nashida Y, Higashigawa M, Maegawa K, Fujiwara T, Inoue M. [Clinical investigation of nine pediatric Japanese spotted fever cases]. Kansenshogaku Zasshi, 2011; 85: 638-43.
101	Alvarez-Hernandez G, Murillo-Benitez C, Candia-Plata Mdel C, Moro M. Clinical profile and predictors of fatal Rocky Mountain spotted fever in children from Sonora, Mexico. Pediatr Infect Dis J, 2015; 34: 125-30.
102	Kodama K, Senba T, Yamauchi H, Nomura T, Chikahira Y. Clinical study of Japanese spotted fever and its aggravating factors. J Infect Chemother, 2003; 9: 83-87.
103	Torpiano P, Pace D. Clinically-diagnosed Mediterranean Spotted Fever in Malta. Travel Med Infect Dis, 2018; 26: 16-24.
104	Dincy PC, Susanne PA, Leni G, T S, Meera T, Aj PJ. Clinicopathological study on rickettsial spotted fever from south India. Trop Doct, 2018; 48: 325-29.
105	Oteo JA, Portillo A, Santibanez S, Blanco JR, Perez-Martinez L, Ibarra V. Cluster of cases of human Rickettsia felis infection from Southern Europe (Spain) diagnosed by PCR. J Clin Microbiol, 2006; 44: 2669-71.
106	Londono AF, Arango-Ferreira C, Acevedo-Gutierrez LY, et al. A Cluster of Cases of Rocky Mountain Spotted Fever in an Area Of Colombia Not Known to be Endemic for This Disease. Am J Trop Med Hyg, 2019; 101: 336-42.
107	Edouard S, Parola P, Socolovschi C, Davoust B, La Scola B, Raoult D. Clustered cases of Rickettsia sibirica mongolitimonae infection, France. Emerg Infect Dis, 2013; 19: 337-38.
108	Nogueira Angerami R, Nunes EM, Mendes Nascimento EM, et al. Clusters of Brazilian spotted fever in Sao Paulo State, southeastern Brazil. A review of official reports and the scientific literature. Clin Microbiol Infect, 2009; 15 Suppl 2: 202-04.
109	Keysary A, Potasman I, Itzhaki A, et al. Clusters of Mediterranean spotted fever in Israel. Vector Borne Zoonotic Dis, 2007; 7: 143-46.
110	Swanson KI, Norris DE. Co-circulating microorganisms in questing Ixodes scapularis nymphs in Maryland. J Vector Ecol, 2007; 32: 243-51.
111	Hildebrandt A, Fritzsch J, Franke J, Sachse S, Dorn W, Straube E. Co-circulation of emerging tick-borne pathogens in Middle Germany. Vector Borne Zoonotic Dis, 2011; 11: 533-37.
112	Franke J, Fritzsch J, Tomaso H, Straube E, Dorn W, Hildebrandt A. Coexistence of pathogens in host-seeking and feeding ticks within a single natural habitat in Central Germany. Appl Environ Microbiol, 2010; 76: 6829-36.
113	Nebbak A, Dahmana H, Almeras L, et al. Co-infection of bacteria and protozoan parasites in Ixodes ricinus nymphs collected in the Alsace region, France. Ticks Tick Borne Dis, 2019; 10: 101241.
114	Tijsse-Klasen E, Sprong H, Pandak N. Co-infection of Borrelia burgdorferi sensu lato and Rickettsia species in ticks and in an erythema migrans patient. Parasit Vectors, 2013; 6: 347.
115	Nogueras MM, Roson B, Lario S, et al. Coinfection with "Rickettsia sibirica subsp. mongolotimonae" and Rickettsia conorii in a Human Patient: a Challenge for Molecular Diagnosis Tools. J Clin Microbiol, 2015; 53: 3057-62.
116	Mediannikov O, Socolovschi C, Edouard S, et al. Common epidemiology of Rickettsia felis infection and malaria, Africa. Emerg Infect Dis, 2013; 19: 1775-83.
117	Corwin A, Habib M, Watts D, et al. Community-based prevalence profile of arboviral, rickettsial, and Hantaan-like viral antibody in the Nile River Delta of Egypt. Am J Trop Med Hyg, 1993; 48: 776-83.
118	Bai Y, Osikowicz LM, Kosoy MY, et al. Comparison of Zoonotic Bacterial Agents in Fleas Collected from Small Mammals or Host-Seeking Fleas from a Ugandan Region Where Plague Is Endemic. mSphere, 2017; 2.
119	Lang SM, Bergmann T, Kuschel DM, Schiffl H. [A complicated clinical course of tick-borne rickettsiosis after safari in South Africa]. Dtsch Med Wochenschr, 2018; 143: 1116-19.
120	Beati L, Peter O, Burgdorfer W, Aeschlimann A, Raoult D. Confirmation that Rickettsia helvetica sp. nov. is a distinct species of the spotted fever group of rickettsiae. Int J Syst Bacteriol, 1993; 43: 521-26.
121	Portillo A, Garcia-Garcia C, Sanz MM, Santibanez S, Venzal JM, Oteo JA. A confirmed case of Rickettsia parkeri infection in a traveler from Uruguay. Am J Trop Med Hyg, 2013; 89: 1203-05.
122	Faccini-Martinez AA, Munoz-Leal S, Acosta ICL, et al. Confirming Rickettsia rickettsii as the etiological agent of lethal spotted fever group rickettsiosis in human patients from Espirito Santo state, Brazil. Ticks Tick Borne Dis, 2018; 9: 496-99.
123	Lakos A, Korosi A, Foldvari G. Contact with horses is a risk factor for tick-borne lymphadenopathy (TIBOLA): a case control study. Wien Klin Wochenschr, 2012; 124: 611-17.
124	Premaratna R, Rajapakse RP, Chandrasena TG, et al. Contribution of rickettsioses in Sri Lankan patients with fever who responded to empirical doxycycline treatment. Trans R Soc Trop Med Hyg, 2010; 104: 368-70.
125	Cascio A, Maggio MC, Cardella F, et al. Coronary involvement in Mediterranean spotted fever. New Microbiol, 2011; 34: 421-24.
126	Pulscher LA, Moore TC, Caddell L, et al. A cross-sectional study of small mammals for tick-borne pathogen infection in northern Mongolia. Infect Ecol Epidemiol, 2018; 8: 1450591.
127	Sayler KA, Wamsley HL, Pate M, Barbet AF, Alleman AR. Cultivation of Rickettsia amblyommii in tick cells, prevalence in Florida lone star ticks (Amblyomma americanum). Parasit Vectors, 2014; 7: 270.
128	Jayaseelan E, Rajendran SC, Shariff S, Fishbein D, Keystone JS. Cutaneous eruptions in Indian tick typhus. Int J Dermatol, 1991; 30: 790-94.
129	Kohn M, Krucken J, McKay-Demeler J, Pachnicke S, Krieger K, von Samson-Himmelstjerna G. Dermacentor reticulatus in Berlin/Brandenburg (Germany): Activity patterns and associated pathogens. Ticks Tick Borne Dis, 2019; 10: 191-206.
130	Mediannikov O, Fenollar F, Bassene H, et al. Description of "yaaf", the vesicular fever caused by acute Rickettsia felis infection in Senegal. J Infect, 2013; 66: 536-40.
131	Martinez-Caballero A, Moreno B, Gonzalez C, et al. Descriptions of two new cases of Rocky Mountain spotted fever in Panama, and coincident infection with Rickettsia rickettsii in Rhipicephalus sanguineus s.l. in an urban locality of Panama City, Panama. Epidemiol Infect, 2018; 146: 875-78.
132	Myers T, Lalani T, Dent M, et al. Detecting Rickettsia parkeri infection from eschar swab specimens. Emerg Infect Dis, 2013; 19: 778-80.
133	Rar V, Livanova N, Tkachev S, et al. Detection and genetic characterization of a wide range of infectious agents in Ixodes pavlovskyi ticks in Western Siberia, Russia. Parasit Vectors, 2017; 10: 258.
134	Eremeeva ME, Oliveira A, Moriarity J, et al. Detection and identification of bacterial agents in Ixodes persulcatus Schulze ticks from the north western region of Russia. Vector Borne Zoonotic Dis, 2007; 7: 426-36.
135	Katargina O, Geller J, Ivanova A, et al. Detection and identification of Rickettsia species in Ixodes tick populations from Estonia. Ticks Tick Borne Dis, 2015; 6: 689-94.
136	Bermudez SE, Eremeeva ME, Karpathy SE, et al. Detection and identification of rickettsial agents in ticks from domestic mammals in eastern Panama. J Med Entomol, 2009; 46: 856-61.
137	Parola P, Inokuma H, Camicas JL, Brouqui P, Raoult D. Detection and identification of spotted fever group Rickettsiae and Ehrlichiae in African ticks. Emerg Infect Dis, 2001; 7: 1014-17.
138	Punda-Polic V, Petrovec M, Trilar T, et al. Detection and identification of spotted fever group rickettsiae in ticks collected in southern Croatia. Exp Appl Acarol, 2002; 28: 169-76.
139	Psaroulaki A, Loukaidis F, Hadjichristodoulou C, Tselentis Y. Detection and identification of the aetiological agent of Mediterranean spotted fever (MSF) in two genera of ticks in Cyprus. Trans R Soc Trop Med Hyg, 1999; 93: 597-98.
140	Severinsson K, Jaenson TG, Pettersson J, Falk K, Nilsson K. Detection and prevalence of Anaplasma phagocytophilum and Rickettsia helvetica in Ixodes ricinus ticks in seven study areas in Sweden. Parasit Vectors, 2010; 3: 66.
141	Fleta-Asin B, Alonso-Castro L, Jado-Garcia I, Anda-Fernandez P. [Detection by polymerase chain reaction of Rickettsia sibirica mongolotimonae in the skin biopsy of a rash: a case report]. Enferm Infecc Microbiol Clin, 2011; 29: 778-79.
142	Shpynov S, Fournier PE, Rudakov N, Tankibaev M, Tarasevich I, Raoult D. Detection of a rickettsia closely related to Rickettsia aeschlimannii, "Rickettsia heilongjiangensis," Rickettsia sp. strain RpA4, and Ehrlichia muris in ticks collected in Russia and Kazakhstan. J Clin Microbiol, 2004; 42: 2221-23.
143	Santos AS, de Bruin A, Veloso AR, et al. Detection of Anaplasma phagocytophilum, Candidatus Neoehrlichia sp., Coxiella burnetii and Rickettsia spp. in questing ticks from a recreational park, Portugal. Ticks Tick Borne Dis, 2018; 9: 1555-64.
144	Camer GA, Alejandria M, Amor M, et al. Detection of antibodies against spotted fever group Rickettsia (SFGR), typhus group Rickettsia (TGR), and Coxiella burnetii in human febrile patients in the Philippines. Jpn J Infect Dis, 2003; 56: 26-28.
145	Fournier PE, Durand JP, Rolain JM, Camicas JL, Tolou H, Raoult D. Detection of Astrakhan fever rickettsia from ticks in Kosovo. Ann N Y Acad Sci, 2003; 990: 158-61.
146	Livengood J, Hutchinson ML, Thirumalapura N, Tewari D. Detection of Babesia, Borrelia, Anaplasma, and Rickettsia spp. in Adult Black-Legged Ticks (Ixodes scapularis) from Pennsylvania, United States, with a Luminex Multiplex Bead Assay. Vector Borne Zoonotic Dis, 2020; 20: 406-11.
147	Amanzougaghene N, Fenollar F, Sangare AK, et al. Detection of bacterial pathogens including potential new species in human head lice from Mali. PLoS One, 2017; 12: e0184621.
148	Leulmi H, Aouadi A, Bitam I, et al. Detection of Bartonella tamiae, Coxiella burnetii and rickettsiae in arthropods and tissues from wild and domestic animals in northeastern Algeria. Parasit Vectors, 2016; 9: 27.
149	Piksa K, Stanczak J, Biernat B, Gorz A, Nowak-Chmura M, Siuda K. Detection of Borrelia burgdorferi sensu lato and spotted fever group rickettsiae in hard ticks (Acari, Ixodidae) parasitizing bats in Poland. Parasitol Res, 2016; 115: 1727-31.
150	Hudman DA, Sargentini NJ. Detection of Borrelia, Ehrlichia, and Rickettsia spp. in ticks in northeast Missouri. Ticks Tick Borne Dis, 2016; 7: 915-21.
151	Leydet BF, Jr., Liang FT. Detection of human bacterial pathogens in ticks collected from Louisiana black bears (Ursus americanus luteolus). Ticks Tick Borne Dis, 2013; 4: 191-96.
152	Trotta M, Nicetto M, Fogliazza A, et al. Detection of Leishmania infantum, Babesia canis, and rickettsiae in ticks removed from dogs living in Italy. Ticks Tick Borne Dis, 2012; 3: 294-97.
153	Chen M, Fan MY, Xu GM. [Detection of north-Asia tick-borne spotted fever in ticks and rodents along the Heilongjiang river-side by restriction fragment length polymorphism of PCR products]. Zhonghua Liu Xing Bing Xue Za Zhi, 1997; 18: 5-7.
154	Levytska VA, Mushinsky AB, Zubrikova D, et al. Detection of pathogens in ixodid ticks collected from animals and vegetation in five regions of Ukraine. Ticks Tick Borne Dis, 2021; 12: 101586.
155	Chisu V, Foxi C, Masu G, B DA, Masala G. Detection of potentially pathogenic bacteria from Ixodes ricinus carried by pets in Tuscany, Italy. Vet Rec Open, 2020; 7: e000395.
156	Tomassone L, De Meneghi D, Adakal H, Rodighiero P, Pressi G, Grego E. Detection of Rickettsia aeschlimannii and Rickettsia africae in ixodid ticks from Burkina Faso and Somali Region of Ethiopia by new real-time PCR assays. Ticks Tick Borne Dis, 2016; 7: 1082-88.
157	Ndip LM, Fokam EB, Bouyer DH, et al. Detection of Rickettsia africae in patients and ticks along the coastal region of Cameroon. Am J Trop Med Hyg, 2004; 71: 363-66.
158	Portillo A, Perez-Martinez L, Santibanez S, Blanco JR, Ibarra V, Oteo JA. Detection of Rickettsia africae in Rhipicephalus (Boophilus) decoloratus ticks from the Republic of Botswana, South Africa. Am J Trop Med Hyg, 2007; 77: 376-77.
159	Billeter SA, Blanton HL, Little SE, Levy MG, Breitschwerdt EB. Detection of Rickettsia amblyommii in association with a tick bite rash. Vector Borne Zoonotic Dis, 2007; 7: 607-10.
160	Eremeeva ME, Capps D, McBride CL, et al. Detection of Rickettsia asembonensis in Fleas (Siphonaptera: Pulicidae, Ceratophyllidae) Collected in Five Counties in Georgia, United States. J Med Entomol, 2020; 57: 1246-53.
161	McIntosh D, Bezerra RA, Luz HR, et al. Detection of Rickettsia bellii and Rickettsia amblyommii in Amblyomma longirostre (Acari: Ixodidae) from Bahia state, Northeast Brazil. Braz J Microbiol, 2015; 46: 879-83.
162	Alexandre N, Santos AS, Bacellar F, Boinas FJ, Nuncio MS, de Sousa R. Detection of Rickettsia conorii strains in Portuguese dogs (Canis familiaris). Ticks Tick Borne Dis, 2011; 2: 119-22.
163	Ko S, Kim HC, Yang YC, et al. Detection of Rickettsia felis and Rickettsia typhi and seasonal prevalence of fleas collected from small mammals at Gyeonggi Province in the Republic of Korea. Vector Borne Zoonotic Dis, 2011; 11: 1243-51.
164	Stevenson HL, Labruna MB, Montenieri JA, Kosoy MY, Gage KL, Walker DH. Detection of Rickettsia felis in a New World flea species, Anomiopsyllus nudata (Siphonaptera: Ctenophthalmidae). J Med Entomol, 2005; 42: 163-67.
165	de Oliveira JCP, Reckziegel GH, Ramos C, et al. Detection of Rickettsia felis in ectoparasites collected from domestic animals. Exp Appl Acarol, 2020; 81: 255-64.
166	Panti-May JA, Torres-Castro M, Hernandez-Betancourt S, et al. Detection of Rickettsia felis in Wild Mammals from Three Municipalities in Yucatan, Mexico. Ecohealth, 2015; 12: 523-27.
167	Leulmi H, Socolovschi C, Laudisoit A, et al. Detection of Rickettsia felis, Rickettsia typhi, Bartonella Species and Yersinia pestis in Fleas (Siphonaptera) from Africa. PLoS Negl Trop Dis, 2014; 8: e3152.
168	Scheid P, Speck S, Schwarzenberger R, Litzinger M, Balczun C, Dobler G. Detection of Rickettsia helvetica in Ixodes ricinus infesting wild and domestic animals and in a botfly larva (Cephenemyia stimulator) infesting roe deer in Germany. Ticks Tick Borne Dis, 2016; 7: 1268-73.
169	Davoust B, Socolovschi C, Revelli P, et al. Detection of Rickettsia helvetica in Ixodes ricinus ticks collected from Pyrenean chamois in France. Ticks Tick Borne Dis, 2012; 3: 387-88.
170	Khrouf F, M'Ghirbi Y, Znazen A, Ben Jemaa M, Hammami A, Bouattour A. Detection of Rickettsia in Rhipicephalus sanguineus ticks and Ctenocephalides felis fleas from southeastern Tunisia by reverse line blot assay. J Clin Microbiol, 2014; 52: 268-74.
171	Springer A, Montenegro VM, Schicht S, et al. Detection of Rickettsia monacensis and Rickettsia amblyommatis in ticks collected from dogs in Costa Rica and Nicaragua. Ticks Tick Borne Dis, 2018; 9: 1565-72.
172	Jiang J, Stromdahl EY, Richards AL. Detection of Rickettsia parkeri and Candidatus Rickettsia andeanae in Amblyomma maculatum Gulf Coast ticks collected from humans in the United States. Vector Borne Zoonotic Dis, 2012; 12: 175-82.
173	Flores-Mendoza C, Florin D, Felices V, et al. Detection of Rickettsia parkeri from within Piura, Peru, and the first reported presence of Candidatus Rickettsia andeanae in the tick Rhipicephalus sanguineus. Vector Borne Zoonotic Dis, 2013; 13: 505-08.
174	Wikswo ME, Hu R, Metzger ME, Eremeeva ME. Detection of Rickettsia rickettsii and Bartonella henselae in Rhipicephalus sanguineus ticks from California. J Med Entomol, 2007; 44: 158-62.
175	Solary J, Socolovschi C, Aubry C, Brouqui P, Raoult D, Parola P. Detection of Rickettsia sibirica mongolitimonae by using cutaneous swab samples and quantitative PCR. Emerg Infect Dis, 2014; 20: 716-18.
176	Billeter SA, Diniz PP, Jett LA, et al. Detection of Rickettsia species in Fleas Collected from Cats in Regions Endemic and Nonendemic for Flea-Borne Rickettsioses in California. Vector Borne Zoonotic Dis, 2016; 16: 151-56.
177	Kuo CC, Huang JL, Lin TE, Wang HC. Detection of Rickettsia spp. and host and habitat associations of fleas (Siphonaptera) in eastern Taiwan. Med Vet Entomol, 2012; 26: 341-50.
178	Ortega-Morales AI, Nava-Reyna E, Avila-Rodriguez V, et al. Detection of Rickettsia spp. in Rhipicephalus sanguineus (sensu lato) collected from free-roaming dogs in Coahuila state, northern Mexico. Parasit Vectors, 2019; 12: 130.
179	Rivera-Paez FA, Martins TF, Ossa-Lopez PA, Sampieri BR, Camargo-Mathias MI. Detection of Rickettsia spp. in ticks (Acari: Ixodidae) of domestic animals in Colombia. Ticks Tick Borne Dis, 2018; 9: 819-23.
180	Troyo A, Moreira-Soto RD, Calderon-Arguedas O, et al. Detection of rickettsiae in fleas and ticks from areas of Costa Rica with history of spotted fever group rickettsioses. Ticks Tick Borne Dis, 2016; 7: 1128-34.
181	Mendell NL, Reynolds ES, Blanton LS, et al. Detection of Rickettsiae, Borreliae, and Ehrlichiae in Ticks Collected from Walker County, Texas, 2017-2018. Insects, 2019; 10.
182	Angelakis E, Munasinghe A, Yaddehige I, et al. Detection of rickettsioses and Q fever in Sri Lanka. Am J Trop Med Hyg, 2012; 86: 711-12.
183	Krol N, Obiegala A, Pfeffer M, Lonc E, Kiewra D. Detection of selected pathogens in ticks collected from cats and dogs in the Wroclaw Agglomeration, South-West Poland. Parasit Vectors, 2016; 9: 351.
184	Camer GA, Lim CW. Detection of spotted fever and typhus group rickettsial infection in wild raccoon dogs (Nyctereutes procyonoides koreensis) in Chonbuk Province, Korea. J Zoo Wildl Med, 2008; 39: 145-47.
185	Movila A, Rolain JM, Podavalenko A, et al. Detection of spotted fever group rickettsiae and family Anaplasmataceae in Ixodes ricinus ticks from Republic of Moldova and Eastern Ukraine. Clin Microbiol Infect, 2009; 15 Suppl 2: 32-33.
186	Lv J, Fernandez de Marco MDM, Goharriz H, et al. Detection of tick-borne bacteria and babesia with zoonotic potential in Argas (Carios) vespertilionis (Latreille, 1802) ticks from British bats. Sci Rep, 2018; 8: 1865.
187	Akl T, Bourgoin G, Souq ML, et al. Detection of tick-borne pathogens in questing Ixodes ricinus in the French Pyrenees and first identification of Rickettsia monacensis in France. Parasite, 2019; 26: 20.
188	Barradas PF, Mesquita JR, Ferreira P, Amorim I, Gartner F. Detection of tick-borne pathogens in Rhipicephalus sanguineus sensu lato and dogs from different districts of Portugal. Ticks Tick Borne Dis, 2020; 11: 101536.
189	Overzier E, Pfister K, Herb I, Mahling M, Bock G, Jr., Silaghi C. Detection of tick-borne pathogens in roe deer (Capreolus capreolus), in questing ticks (Ixodes ricinus), and in ticks infesting roe deer in southern Germany. Ticks Tick Borne Dis, 2013; 4: 320-28.
190	Seto J, Tanaka S, Kawabata H, Ito Y, Ikeda T, Mizuta K. Detection of tick-borne pathogens in ticks from dogs and cats in Yamagata Prefecture, Japan, 2018. Jpn J Infect Dis, 2020.
191	Movila A, Alekseev AN, Dubinina HV, Toderas I. Detection of tick-borne pathogens in ticks from migratory birds in the Baltic region of Russia. Med Vet Entomol, 2013; 27: 113-17.
192	Keita AK, Fenollar F, Socolovschi C, et al. The detection of vector-borne-disease-related DNA in human stool paves the way to large epidemiological studies. Eur J Epidemiol, 2015; 30: 1021-26.
193	Halajian A, Palomar AM, Portillo A, Heyne H, Romero L, Oteo JA. Detection of zoonotic agents and a new Rickettsia strain in ticks from donkeys from South Africa: Implications for travel medicine. Travel Med Infect Dis, 2018; 26: 43-50.
194	Wang JM, Hudson BJ, Watts MR, et al. Diagnosis of Queensland tick typhus and African tick bite fever by PCR of lesion swabs. Emerg Infect Dis, 2009; 15: 963-65.
195	Elfving K, Olsen B, Bergstrom S, et al. Dissemination of spotted fever rickettsia agents in Europe by migrating birds. PLoS One, 2010; 5: e8572.
196	Sando E, Suzuki M, Katoh S, et al. Distinguishing Japanese Spotted Fever and Scrub Typhus, Central Japan, 2004- 2015. Emerg Infect Dis, 2018; 24: 1633-41.
197	Boldbaatar B, Jiang RR, von Fricken ME, et al. Distribution and molecular characteristics of rickettsiae found in ticks across Central Mongolia. Parasit Vectors, 2017; 10: 61.
198	Hecht JA, Allerdice MEJ, Karpathy SE, et al. Distribution and Occurrence of Amblyomma maculatum sensu lato (Acari: Ixodidae) and Rickettsia parkeri (Rickettsiales: Rickettsiaceae), Arizona and New Mexico, 2017-2019. J Med Entomol, 2020; 57: 2030-34.
199	Straub MH, Roy AN, Martin A, Sholty KE, Stephenson N, Foley JE. Distribution and prevalence of vector-borne diseases in California chipmunks (Tamias spp.). PLoS One, 2017; 12: e0189352.
200	Bermudez SE, Castro AM, Trejos D, et al. Distribution of Spotted Fever Group Rickettsiae in Hard Ticks (Ixodida: Ixodidae) from Panamanian Urban and Rural Environments (2007-2013). Ecohealth, 2016; 13: 274-84.
201	Kazimirova M, Hamsikova Z, Spitalska E, et al. Diverse tick-borne microorganisms identified in free-living ungulates in Slovakia. Parasit Vectors, 2018; 11: 495.
202	Demeester R, Claus M, Hildebrand M, Vlieghe E, Bottieau E. Diversity of life-threatening complications due to Mediterranean spotted fever in returning travelers. J Travel Med, 2010; 17: 100-04.
203	Pascucci I, Di Domenico M, Curini V, et al. Diversity of Rickettsia in Ticks Collected in Abruzzi and Molise Regions (Central Italy). Microorganisms, 2019; 7.
204	Song S, Chen C, Yang M, et al. Diversity of Rickettsia species in border regions of northwestern China. Parasit Vectors, 2018; 11: 634.
205	Stephenson N, Blaney A, Clifford D, et al. Diversity of rickettsiae in a rural community in northern California. Ticks Tick Borne Dis, 2017; 8: 526-31.
206	Cheng C, Fu W, Ju W, et al. Diversity of spotted fever group Rickettsia infection in hard ticks from Suifenhe, Chinese-Russian border. Ticks Tick Borne Dis, 2016; 7: 715-19.
207	Thu MJ, Qiu Y, Matsuno K, et al. Diversity of spotted fever group rickettsiae and their association with host ticks in Japan. Sci Rep, 2019; 9: 1500.
208	Nader J, Krol N, Pfeffer M, et al. The diversity of tick-borne bacteria and parasites in ticks collected from the Strandja Nature Park in south-eastern Bulgaria. Parasit Vectors, 2018; 11: 165.
209	Baxarias M, Alvarez-Fernandez A, Martinez-Orellana P, et al. Does co-infection with vector-borne pathogens play a role in clinical canine leishmaniosis? Parasit Vectors, 2018; 11: 135.
210	Zavala-Castro JE, Zavala-Velazquez JE, del Rosario Garcia M, Leon JJ, Dzul-Rosado KR. A dog naturally infected with Rickettsia akari in Yucatan, Mexico. Vector Borne Zoonotic Dis, 2009; 9: 345-47.
211	Matthewman L, Kelly P, Hayter D, et al. Domestic cats as indicators of the presence of spotted fever and typhus group rickettsiae. Eur J Epidemiol, 1997; 13: 109-11.
212	Monje LD, Costa FB, Colombo VC, et al. Dynamics of Exposure to Rickettsia parkeri in Cattle in the Parana River Delta, Argentina. J Med Entomol, 2016; 53: 660-65.
213	Quintero VJ, Paternina TL, Uribe YA, et al. Eco-epidemiological analysis of rickettsial seropositivity in rural areas of Colombia: A multilevel approach. PLoS Negl Trop Dis, 2017; 11: e0005892.
214	Padgett KA, Bonilla D, Eremeeva ME, et al. The Eco-epidemiology of Pacific Coast Tick Fever in California. PLoS Negl Trop Dis, 2016; 10: e0005020.
215	Mumcuoglu KY, Frish K, Sarov B, et al. Ecological studies on the brown dog tick Rhipicephalus sanguineus (Acari: Ixodidae) in southern Israel and its relationship to spotted fever group rickettsiae. J Med Entomol, 1993; 30: 114-21.
216	Fuentes L. Ecological study of Rocky Mountain spotted fever in Costa Rica. Am J Trop Med Hyg, 1986; 35: 192-96.
217	Dykstra EA, Oltean HN, Kangiser D, et al. Ecology and Epidemiology of Tickborne Pathogens, Washington, USA, 2011-2016. Emerg Infect Dis, 2020; 26: 648-57.
218	Reeves WK, Beck J, Orlova MV, et al. Ecology of Bats, Their Ectoparasites, and Associated Pathogens on Saint Kitts Island. J Med Entomol, 2016; 53: 1218-25.
219	Rotondano TEF, Krawczak FDS, Barbosa WO, et al. Ehrlichia canis and Rickettsia spp. in dogs from urban areas in Paraiba state, northeastern Brazil. Rev Bras Parasitol Vet, 2017; 26: 211-15.
220	Eldin C, Mediannikov O, Davoust B, et al. Emergence of Rickettsia africae, Oceania. Emerg Infect Dis, 2011; 17: 100-02.
221	Galvao MA, Lamounier JA, Bonomo E, et al. [Emerging and reemerging rickettsiosis in an endemic area of Minas Gerais State, Brazil]. Cad Saude Publica, 2002; 18: 1593-97.
222	Morganti G, Veronesi F, Stefanetti V, et al. Emerging feline vector-borne pathogens in Italy. Parasit Vectors, 2019; 12: 193.
223	Parola P, Miller RS, McDaniel P, et al. Emerging rickettsioses of the Thai-Myanmar border. Emerg Infect Dis, 2003; 9: 592-95.
224	Diakou A, Di Cesare A, Morelli S, et al. Endoparasites and vector-borne pathogens in dogs from Greek islands: Pathogen distribution and zoonotic implications. PLoS Negl Trop Dis, 2019; 13: e0007003.
225	Obiegala A, Krol N, Oltersdorf C, Nader J, Pfeffer M. The enzootic life-cycle of Borrelia burgdorferi (sensu lato) and tick-borne rickettsiae: an epidemiological study on wild-living small mammals and their ticks from Saxony, Germany. Parasit Vectors, 2017; 10: 115.
226	Oteo JA, Ibarra V, Blanco JR, Metola L, Vallejo M, De Artola VM. Epidemiological and clinical differences among DEBONEL-TIBOLA and other tick-borne diseases in Spain. Ann N Y Acad Sci, 2003; 990: 391-92.
227	Faccini-Martinez AA, Munoz-Leal S, Krawczak FS, et al. Epidemiological aspects of Rickettsia parkeri in the Atlantic forest biome of Espirito Santo state, Brazil. Ticks Tick Borne Dis, 2020; 11: 101319.
228	de Lemos ER, Machado RD, Coura JR, Guimaraes MA, Chagas N. Epidemiological aspects of the Brazilian spotted fever: serological survey of dogs and horses in an endemic area in the State of Sao Paulo, Brazil. Rev Inst Med Trop Sao Paulo, 1996; 38: 427-30.
229	Quintero Velez JC, Aguirre-Acevedo DC, Rodas JD, et al. Epidemiological characterization of incident cases of Rickettsia infection in rural areas of Uraba region, Colombia. PLoS Negl Trop Dis, 2018; 12: e0006911.
230	Nafi O, Tarawnah Y, Tarawnah A. Epidemiological evaluation of Mediterranean spotted fever in children of the Karak province in south Jordan. J Infect Dev Ctries, 2017; 11: 242-46.
231	Punda-Polic V, Luksic B, Capkun V. Epidemiological features of Mediterranean spotted fever, murine typhus, and Q fever in Split-Dalmatia County (Croatia), 1982-2002. Epidemiol Infect, 2008; 136: 972-79.
232	Ly TDA, Louni M, Hoang VT, et al. Epidemiological serosurvey of vector-borne and zoonotic pathogens among homeless people living in shelters in Marseille: cross-sectional one-day surveys (2005-2015). Eur J Clin Microbiol Infect Dis, 2020; 39: 1663-72.
233	Stewart A, Armstrong M, Graves S, Hajkowicz K. Epidemiology and Characteristics of Rickettsia australis (Queensland Tick Typhus) Infection in Hospitalized Patients in North Brisbane, Australia. Trop Med Infect Dis, 2017; 2.
234	Stewart AGA, Smith S, Binotto E, McBride WJH, Hanson J. The epidemiology and clinical features of rickettsial diseases in North Queensland, Australia: Implications for patient identification and management. PLoS Negl Trop Dis, 2019; 13: e0007583.
235	Teoh YT, Hii SF, Graves S, Rees R, Stenos J, Traub RJ. The epidemiology of Rickettsia felis infecting fleas of companion animals in eastern Australia. Parasit Vectors, 2018; 11: 138.
236	Letaief A. Epidemiology of rickettsioses in North Africa. Ann N Y Acad Sci, 2006; 1078: 34-41.
237	Forshey BM, Stewart A, Morrison AC, et al. Epidemiology of spotted fever group and typhus group rickettsial infection in the Amazon basin of Peru. Am J Trop Med Hyg, 2010; 82: 683-90.
238	Faccini-Martinez AA, Ramirez-Hernandez A, Barreto C, et al. Epidemiology of Spotted Fever Group Rickettsioses and Acute Undifferentiated Febrile Illness in Villeta, Colombia. Am J Trop Med Hyg, 2017; 97: 782-88.
239	Rehman A, Conraths FJ, Sauter-Louis C, Krucken J, Nijhof AM. Epidemiology of tick-borne pathogens in the semi-arid and the arid agro-ecological zones of Punjab province, Pakistan. Transbound Emerg Dis, 2019; 66: 526-36.
240	Silva N, Eremeeva ME, Rozental T, et al. Eschar-associated spotted fever rickettsiosis, Bahia, Brazil. Emerg Infect Dis, 2011; 17: 275-78.
241	von Fricken ME, Lkhagvatseren S, Boldbaatar B, et al. Estimated seroprevalence of Anaplasma spp. and spotted fever group Rickettsia exposure among herders and livestock in Mongolia. Acta Trop, 2018; 177: 179-85.
242	Maioli G, Pistone D, Bonilauri P, et al. Etiological [corrected] agents of rickettsiosis and anaplasmosis in ticks collected in Emilia-Romagna region (Italy) during 2008 and 2009. Exp Appl Acarol, 2012; 57: 199-208.
243	Sekeyova Z, Subramanian G, Mediannikov O, et al. Evaluation of clinical specimens for Rickettsia, Bartonella, Borrelia, Coxiella, Anaplasma, Franciscella and Diplorickettsia positivity using serological and molecular biology methods. FEMS Immunol Med Microbiol, 2012; 64: 82-91.
244	Liu QH, Chen GY, Jin Y, et al. Evidence for a high prevalence of spotted fever group rickettsial infections in diverse ecologic zones of Inner Mongolia. Epidemiol Infect, 1995; 115: 177-83.
245	Moore TC, Pulscher LA, Caddell L, et al. Evidence for transovarial transmission of tick-borne rickettsiae circulating in Northern Mongolia. PLoS Negl Trop Dis, 2018; 12: e0006696.
246	Premaratna R, Halambarachchige LP, Nanayakkara DM, et al. Evidence of acute rickettsioses among patients presumed to have chikungunya fever during the chikungunya outbreak in Sri Lanka. Int J Infect Dis, 2011; 15: e871-73.
247	Teoh YT, Hii SF, Graves S, Rees R, Stenos J, Traub RJ. Evidence of exposure to Rickettsia felis in Australian patients. One Health, 2016; 2: 95-98.
248	McQuiston JH, Guerra MA, Watts MR, et al. Evidence of exposure to spotted fever group rickettsiae among Arizona dogs outside a previously documented outbreak area. Zoonoses Public Health, 2011; 58: 85-92.
249	Shimizu K, Isozumi R, Takami K, et al. Evidence of infection with Leptospira interrogans and spotted fever group rickettsiae among rodents in an urban area of Osaka City, Japan. J Vet Med Sci, 2017; 79: 1261-63.
250	Adjemian JZ, Adjemian MK, Foley P, Chomel BB, Kasten RW, Foley JE. Evidence of multiple zoonotic agents in a wild rodent community in the eastern Sierra Nevada. J Wildl Dis, 2008; 44: 737-42.
251	Horton KC, Jiang J, Maina A, et al. Evidence of Rickettsia and Orientia Infections Among Abattoir Workers in Djibouti. Am J Trop Med Hyg, 2016; 95: 462-65.
252	Fournier PE, Grunnenberger F, Jaulhac B, Gastinger G, Raoult D. Evidence of Rickettsia helvetica infection in humans, eastern France. Emerg Infect Dis, 2000; 6: 389-92.
253	Nilsson K, Lukinius A, Pahlson C, et al. Evidence of Rickettsia spp. infection in Sweden: a clinical, ultrastructural and serological study. APMIS, 2005; 113: 126-34.
254	Blair PJ, Schoeler GB, Moron C, et al. Evidence of rickettsial and leptospira infections in Andean northern Peru. Am J Trop Med Hyg, 2004; 70: 357-63.
255	Ripoll CM, Remondegui CE, Ordonez G, et al. Evidence of rickettsial spotted fever and ehrlichial infections in a subtropical territory of Jujuy, Argentina. Am J Trop Med Hyg, 1999; 61: 350-54.
256	Rozental T, Bustamante MC, Amorim M, Serra-Freire NM, Lemos ER. Evidence of spotted fever group rickettsiae in state of Rio de Janeiro, Brazil. Rev Inst Med Trop Sao Paulo, 2002; 44: 155-58.
257	Yaglom HD, Casal M, Carson S, et al. Expanding Recognition of Rickettsia parkeri Rickettsiosis in Southern Arizona, 2016-2017. Vector Borne Zoonotic Dis, 2020; 20: 82-87.
258	Cragun WC, Bartlett BL, Ellis MW, et al. The expanding spectrum of eschar-associated rickettsioses in the United States. Arch Dermatol, 2010; 146: 641-48.
259	Noden BH, Tshavuka FI, van der Colf BE, Chipare I, Wilkinson R. Exposure and risk factors to coxiella burnetii, spotted fever group and typhus group Rickettsiae, and Bartonella henselae among volunteer blood donors in Namibia. PLoS One, 2014; 9: e108674.
260	Morelli S, Crisi PE, Di Cesare A, et al. Exposure of client-owned cats to zoonotic vector-borne pathogens: Clinic-pathological alterations and infection risk analysis. Comp Immunol Microbiol Infect Dis, 2019; 66: 101344.
261	Pacheco-Solano K, Barrantes-Gonzalez A, Dolz G, et al. Exposure of dogs to Rickettsia spp. in Costa Rica: Risk factors for PCR-positive ectoparasites and seropositivity. Parasite Epidemiol Control, 2019; 7: e00118.
262	Moreira-Soto A, Carranza MV, Taylor L, Calderon-Arguedas O, Hun L, Troyo A. Exposure of dogs to spotted fever group rickettsiae in urban sites associated with human rickettsioses in Costa Rica. Ticks Tick Borne Dis, 2016; 7: 748-53.
263	Vascellari M, Ravagnan S, Carminato A, et al. Exposure to vector-borne pathogens in candidate blood donor and free-roaming dogs of northeast Italy. Parasit Vectors, 2016; 9: 369.
264	Gleim ER, Garrison LE, Vello MS, et al. Factors associated with tick bites and pathogen prevalence in ticks parasitizing humans in Georgia, USA. Parasit Vectors, 2016; 9: 125.
265	Shazberg G, Moise J, Terespolsky N, Hurvitz H. Family outbreak of Rickettsia conorii infection. Emerg Infect Dis, 1999; 5: 723-24.
266	Cox JA, Visser LG. A family with African tick bite fever. Travel Med Infect Dis, 2015; 13: 274-75.
267	Savani E, Costa FB, Silva EA, et al. Fatal Brazilian Spotted Fever Associated with Dogs and Amblyomma aureolatum Ticks, Brazil, 2013. Emerg Infect Dis, 2019; 25: 2322-23.
268	Boillat N, Genton B, D'Acremont V, Raoult D, Greub G. Fatal case of Israeli spotted fever after Mediterranean cruise. Emerg Infect Dis, 2008; 14: 1944-46.
269	Delgado-De la Mora J, Licona-Enriquez JD, Leyva-Gastelum M, Delgado-De la Mora D, Rascon-Alcantar A, Alvarez-Hernandez G. [A fatal case series of Rocky Mountain spotted fever in Sonora, Mexico]. Biomedica, 2018; 38: 69-76.
270	Zavala-Castro JE, Zavala-Velazquez JE, Walker DH, et al. Fatal human infection with Rickettsia rickettsii, Yucatan, Mexico. Emerg Infect Dis, 2006; 12: 672-74.
271	Chai JT, Eremeeva ME, Borland CD, Karas JA. Fatal Israeli spotted fever in a UK traveler to South Portugal. J Travel Med, 2008; 15: 122-23.
272	Papa A, Dalla V, Petala A, Maltezou HC, Maltezos E. Fatal Mediterranean spotted fever in Greece. Clin Microbiol Infect, 2010; 16: 589-92.
273	Sexton DJ, King G, Dwyer B. Fatal Queensland tick typhus. J Infect Dis, 1990; 162: 779-80.
274	Drexler NA, Yaglom H, Casal M, et al. Fatal Rocky Mountain Spotted Fever along the United States-Mexico Border, 2013-2016. Emerg Infect Dis, 2017; 23: 1621-26.
275	Dahlgren FS, Holman RC, Paddock CD, Callinan LS, McQuiston JH. Fatal Rocky Mountain spotted fever in the United States, 1999-2007. Am J Trop Med Hyg, 2012; 86: 713-19.
276	Sanchez AP, Herrera Verduguez M, Asis E, Barrojo G, Ortega M, Leon De La Fuente RA. [Fatal spotted fever in Salta province]. Medicina (B Aires), 2018; 78: 356-59.
277	Rutherford JS, Macaluso KR, Smith N, et al. Fatal spotted fever rickettsiosis, Kenya. Emerg Infect Dis, 2004; 10: 910-13.
278	Galvao MA, Dumler JS, Mafra CL, et al. Fatal spotted fever rickettsiosis, Minas Gerais, Brazil. Emerg Infect Dis, 2003; 9: 1402-05.
279	Arguello AP, Hun L, Rivera P, Taylor L. A fatal urban case of rocky mountain spotted fever presenting an eschar in San Jose, Costa Rica. Am J Trop Med Hyg, 2012; 87: 345-48.
280	Solano-Gallego L, Kidd L, Trotta M, et al. Febrile illness associated with Rickettsia conorii infection in dogs from Sicily. Emerg Infect Dis, 2006; 12: 1985-88.
281	Baumann D, Pusterla N, Peter O, et al. [Fever after a tick bite: clinical manifestations and diagnosis of acute tick bite-associated infections in northeastern Switzerland]. Dtsch Med Wochenschr, 2003; 128: 1042-47.
282	Albizuri Prado F, Sanchez A, Feito M, Mayor A, Rodriguez A, de Lucas R. Fever and Multiple Eschars After an African Safari: Report of Three Cases. Pediatr Dermatol, 2017; 34: e179-e81.
283	Lopez-Castillo DC, Vaquera-Aparicio D, Gonzalez-Soto MA, Martinez-Ramirez R, Rodriguez-Munoz L, Solorzano-Santos F. [Fiebre manchada de montanas rocosas: experiencia en 5 anos de vigilancia activa en un hospital pediatrico de segundo nivel en el noreste de Mexico]. Bol Med Hosp Infant Mex, 2018; 75: 303-08.
284	Tomasiewicz K, Krzowska-Firych J, Bielec D, Socolovschi C, Raoult D. First case of imported African tick-bite fever in Poland - Case report. Ann Agric Environ Med, 2015; 22: 412-13.
285	Colomba C, Imburgia C, Trizzino M, Titone L. First case of Mediterranean spotted fever-associated rhabdomyolysis leading to fatal acute renal failure and encephalitis. Int J Infect Dis, 2014; 26: 12-13.
286	Tenjin Y, Wada M, Oomura N, Higuchi S. [First case report of fatal Japanease spotted fever in Kumamoto Prefecture and the investigation of severe cases in Kamiamakusa City]. Kansenshogaku Zasshi, 2014; 88: 700-03.
287	Ben-Zvi I, Meltzer E, Nogueras MM, Segura F, Bank I. First detection of human infection with Rickettsia felis in Israel. Am J Med Sci, 2010; 340: 343.
288	Demoncheaux JP, Socolovschi C, Davoust B, Haddad S, Raoult D, Parola P. First detection of Rickettsia aeschlimannii in Hyalomma dromedarii ticks from Tunisia. Ticks Tick Borne Dis, 2012; 3: 398-402.
289	Parola P, Attali J, Raoult D. First detection of Rickettsia africae on Martinique, in the French West Indies. Ann Trop Med Parasitol, 2003; 97: 535-37.
290	Chitimia-Dobler L, Dobler G, Schaper S, Kupper T, Kattner S, Wolfel S. First detection of Rickettsia conorii ssp. caspia in Rhipicephalus sanguineus in Zambia. Parasitol Res, 2017; 116: 3249-51.
291	Varagnol M, Parola P, Jouan R, Beaucournu JC, Rolain JM, Raoult D. First detection of Rickettsia felis and Bartonella clarridgeiae in fleas from Laos. Clin Microbiol Infect, 2009; 15 Suppl 2: 334-35.
292	Maioli G, Horta MC, Ogrzewalska M, et al. First detection of Rickettsia felis in Ctenocephalides felis fleas from Italy. Clin Microbiol Infect, 2009; 15 Suppl 2: 222-23.
293	Psaroulaki A, Antoniou M, Papaeustathiou A, Toumazos P, Loukaides F, Tselentis Y. First detection of Rickettsia felis in Ctenocephalides felis fleas parasitizing rats in Cyprus. Am J Trop Med Hyg, 2006; 74: 120-22.
294	Mardosaite-Busaitiene D, Radzijevskaja J, Balciauskas L, Paulauskas A. First detection of Rickettsia helvetica in small mammals in Lithuania. New Microbes New Infect, 2018; 22: 19-23.
295	Noden BH, Davidson S, Smith JL, Williams F. First Detection of Rickettsia typhi and Rickettsia felis in Fleas Collected From Client-Owned Companion Animals in the Southern Great Plains. J Med Entomol, 2017; 54: 1093-97.
296	Beninati T, Lo N, Noda H, et al. First detection of spotted fever group rickettsiae in Ixodes ricinus from Italy. Emerg Infect Dis, 2002; 8: 983-86.
297	Radulovic Z, Chochlakis D, Tomanovic S, Milutinovic M, Tselentis Y, Psaroulaki A. First detection of spotted fever group Rickettsiae in ticks in Serbia. Vector Borne Zoonotic Dis, 2011; 11: 111-15.
298	Parola P, Fenollar F, Badiaga S, Brouqui P, Raoult D. First documentation of Rickettsia conorii infection (strain Indian tick typhus) in a Traveler. Emerg Infect Dis, 2001; 7: 909-10.
299	Raoult D, Fournier PE, Abboud P, Caron F. First documented human Rickettsia aeschlimannii infection. Emerg Infect Dis, 2002; 8: 748-49.
300	Bonnet SI, Paul RE, Bischoff E, Cote M, Le Naour E. First identification of Rickettsia helvetica in questing ticks from a French Northern Brittany Forest. PLoS Negl Trop Dis, 2017; 11: e0005416.
301	Psaroulaki A, Germanakis A, Gikas A, Scoulica E, Tselentis Y. First isolation and genotypic identification of Rickettsia conorii Malish 7 from a patient in Greece. Eur J Clin Microbiol Infect Dis, 2005; 24: 297-98.
302	Psaroulaki A, Spyridaki I, Ioannidis A, Babalis T, Gikas A, Tselentis Y. First isolation and identification of Rickettsia conorii from ticks collected in the region of Fokida in Central Greece. J Clin Microbiol, 2003; 41: 3317-19.
303	Sardelic S, Fournier PE, Punda Polic V, et al. First isolation of Rickettsia conorii from human blood in Croatia. Croat Med J, 2003; 44: 630-34.
304	Kuloglu F, Rolain JM, Fournier PE, Akata F, Tugrul M, Raoult D. First isolation of Rickettsia conorii from humans in the Trakya (European) region of Turkey. Eur J Clin Microbiol Infect Dis, 2004; 23: 609-14.
305	Parola P, Beati L, Cambon M, Raoult D. First isolation of Rickettsia helvetica from Ixodes ricinus ticks in France. Eur J Clin Microbiol Infect Dis, 1998; 17: 95-100.
306	Cazorla C, Enea M, Lucht F, Raoult D. First isolation of Rickettsia slovaca from a patient, France. Emerg Infect Dis, 2003; 9: 135.
307	Beati L, Finidori JP, Raoult D. First isolation of Rickettsia slovaca from Dermacentor marginatus in France. Am J Trop Med Hyg, 1993; 48: 257-68.
308	Cicculli V, de Lamballerie X, Charrel R, Falchi A. First molecular detection of Rickettsia africae in a tropical bont tick, Amblyomma variegatum, collected in Corsica, France. Exp Appl Acarol, 2019; 77: 207-14.
309	Yssouf A, Socolovschi C, Kernif T, et al. First molecular detection of Rickettsia africae in ticks from the Union of the Comoros. Parasit Vectors, 2014; 7: 444.
310	Bitam I, Parola P, De La Cruz KD, et al. First molecular detection of Rickettsia felis in fleas from Algeria. Am J Trop Med Hyg, 2006; 74: 532-35.
311	Chisu V, Foxi C, Masala G. First molecular detection of the human pathogen Rickettsia raoultii and other spotted fever group rickettsiae in Ixodid ticks from wild and domestic mammals. Parasitol Res, 2018; 117: 3421-29.
312	Hornok S, de la Fuente J, Biro N, et al. First molecular evidence of Anaplasma ovis and Rickettsia spp. in keds (Diptera: Hippoboscidae) of sheep and wild ruminants. Vector Borne Zoonotic Dis, 2011; 11: 1319-21.
313	Hodzic A, Fuehrer HP, Duscher GG. First Molecular Evidence of Zoonotic Bacteria in Ticks in Bosnia and Herzegovina. Transbound Emerg Dis, 2017; 64: 1313-16.
314	Williams M, Izzard L, Graves SR, Stenos J, Kelly JJ. First probable Australian cases of human infection with Rickettsia felis (cat-flea typhus). Med J Aust, 2011; 194: 41-43.
315	Sanchez-Montes S, Rios-Munoz CA, Espinosa-Martinez DV, Guzman-Cornejo C, Berzunza-Cruz M, Becker I. First report of "Candidatus Rickettsia amblyommii" in west coast of Mexico. Ticks Tick Borne Dis, 2016; 7: 1139-45.
316	Wei L, Kelly P, Ackerson K, et al. First report of Babesia gibsoni in Central America and survey for vector-borne infections in dogs from Nicaragua. Parasit Vectors, 2014; 7: 126.
317	Zhang J, Lu G, Kelly P, et al. First report of Rickettsia felis in China. BMC Infect Dis, 2014; 14: 682.
318	Noda AA, Rodriguez I, Miranda J, Mattar S, Cabezas-Cruz A. First report of spotted fever group Rickettsia in Cuba. Ticks Tick Borne Dis, 2016; 7: 1057-58.
319	Hun L, Troyo A, Taylor L, Barbieri AM, Labruna MB. First report of the isolation and molecular characterization of Rickettsia amblyommii and Rickettsia felis in Central America. Vector Borne Zoonotic Dis, 2011; 11: 1395-97.
320	Jang WJ, Kim JH, Choi YJ, et al. First serologic evidence of human spotted fever group rickettsiosis in Korea. J Clin Microbiol, 2004; 42: 2310-13.
321	Chisu V, Foxi C, Mannu R, Satta G, Masala G. A five-year survey of tick species and identification of tick-borne bacteria in Sardinia, Italy. Ticks Tick Borne Dis, 2018; 9: 678-81.
322	Raoult D, La Scola B, Enea M, et al. A flea-associated Rickettsia pathogenic for humans. Emerg Infect Dis, 2001; 7: 73-81.
323	Hidalgo M, Montoya V, Martinez A, et al. Flea-borne rickettsioses in the north of Caldas province, Colombia. Vector Borne Zoonotic Dis, 2013; 13: 289-94.
324	Wang HC, Lee PL, Kuo CC. Fleas of Shrews and Rodents in Rural Lowland Taiwan. J Med Entomol, 2020; 57: 595-600.
325	Unsworth NB, Stenos J, Graves SR, et al. Flinders Island spotted fever rickettsioses caused by "marmionii" strain of Rickettsia honei, Eastern Australia. Emerg Infect Dis, 2007; 13: 566-73.
326	Beeler E, Abramowicz KF, Zambrano ML, et al. A focus of dogs and Rickettsia massiliae-infected Rhipicephalus sanguineus in California. Am J Trop Med Hyg, 2011; 84: 244-49.
327	Mitchell EA, Williamson PC, Billingsley PM, Seals JP, Ferguson EE, Allen MS. Frequency and Distribution of Rickettsiae, Borreliae, and Ehrlichiae Detected in Human-Parasitizing Ticks, Texas, USA. Emerg Infect Dis, 2016; 22: 312-15.
328	Wada K, Sakaeda H, Aono R, Chiya S. [Fulminant Japanese spotted fever--the second fatal case in Japan]. Kansenshogaku Zasshi, 2008; 82: 77-81.
329	Zhang L, Jin J, Fu X, Raoult D, Fournier PE. Genetic differentiation of Chinese isolates of Rickettsia sibirica by partial ompA gene sequencing and multispacer typing. J Clin Microbiol, 2006; 44: 2465-67.
330	Bitencourth K, Amorim M, de Oliveira SV, Voloch CM, Gazeta GS. Genetic diversity, population structure and rickettsias in Amblyomma ovale in areas of epidemiological interest for spotted fever in Brazil. Med Vet Entomol, 2019; 33: 256-68.
331	Igolkina Y, Rar V, Vysochina N, et al. Genetic variability of Rickettsia spp. in Dermacentor and Haemaphysalis ticks from the Russian Far East. Ticks Tick Borne Dis, 2018; 9: 1594-603.
332	Igolkina YP, Rar VA, Yakimenko VV, et al. Genetic variability of Rickettsia spp. in Ixodes persulcatus/Ixodes trianguliceps sympatric areas from Western Siberia, Russia: Identification of a new Candidatus Rickettsia species. Infect Genet Evol, 2015; 34: 88-93.
333	Eremeeva M, Balayeva N, Roux V, Ignatovich V, Kotsinjan M, Raoult D. Genomic and proteinic characterization of strain S, a rickettsia isolated from Rhipicephalus sanguineus ticks in Armenia. J Clin Microbiol, 1995; 33: 2738-44.
334	Bacellar F, Regnery RL, Nuncio MS, Filipe AR. Genotypic evaluation of rickettsial isolates recovered from various species of ticks in Portugal. Epidemiol Infect, 1995; 114: 169-78.
335	Boostrom A, Beier MS, Macaluso JA, et al. Geographic association of Rickettsia felis-infected opossums with human murine typhus, Texas. Emerg Infect Dis, 2002; 8: 549-54.
336	Padmanabha H, Hidalgo M, Valbuena G, et al. Geographic variation in risk factors for SFG rickettsial and leptospiral exposure in Colombia. Vector Borne Zoonotic Dis, 2009; 9: 483-90.
337	Sumner JW, Durden LA, Goddard J, et al. Gulf Coast ticks (Amblyomma maculatum) and Rickettsia parkeri, United States. Emerg Infect Dis, 2007; 13: 751-53.
338	Cascio A, Giordano S, Dones P, Venezia S, Iaria C, Ziino O. Haemophagocytic syndrome and rickettsial diseases. J Med Microbiol, 2011; 60: 537-42.
339	Rainwater KL, Marchese K, Slavinski S, et al. Health Survey of Free-Ranging Raccoons (Procyon Lotor) in Central Park, New York, New York, USA: Implications for Human and Domestic Animal Health. J Wildl Dis, 2017; 53: 272-84.
340	Madison G, Kim-Schluger L, Braverman S, Nicholson WL, Wormser GP. Hepatitis in association with rickettsialpox. Vector Borne Zoonotic Dis, 2008; 8: 111-15.
341	Boumbanda Koyo CS, Oyegue-Liabagui SL, Mediannikov O, et al. High Circulation of Malaria and Low Prevalence of Bacteremia in Febrile and Afebrile Children in Northeastern Gabon. Am J Trop Med Hyg, 2020; 102: 121-29.
342	Maina AN, Jiang J, Omulo SA, et al. High prevalence of Rickettsia africae variants in Amblyomma variegatum ticks from domestic mammals in rural western Kenya: implications for human health. Vector Borne Zoonotic Dis, 2014; 14: 693-702.
343	Fischer S, Spierling NG, Heuser E, et al. High prevalence of Rickettsia helvetica in wild small mammal populations in Germany. Ticks Tick Borne Dis, 2018; 9: 500-05.
344	Seo MG, Kwon OD, Kwak D. High Prevalence of Rickettsia raoultii and Associated Pathogens in Canine Ticks, South Korea. Emerg Infect Dis, 2020; 26: 2530-32.
345	Palomar AM, Cevidanes A, Portillo A, et al. High Prevalence of Rickettsia spp. in Dog Fleas (Siphonaptera: Pulicidae) in Rural Uganda. J Med Entomol, 2017; 54: 1076-79.
346	Kuo CC, Shu PY, Mu JJ, Wang HC. High prevalence of Rickettsia spp. infections in small mammals in Taiwan. Vector Borne Zoonotic Dis, 2015; 15: 13-20.
347	Nakao R, Qiu Y, Igarashi M, et al. High prevalence of spotted fever group rickettsiae in Amblyomma variegatum from Uganda and their identification using sizes of intergenic spacers. Ticks Tick Borne Dis, 2013; 4: 506-12.
348	Diniz PP, Beall MJ, Omark K, et al. High prevalence of tick-borne pathogens in dogs from an Indian reservation in northeastern Arizona. Vector Borne Zoonotic Dis, 2010; 10: 117-23.
349	Fornadel CM, Zhang X, Smith JD, Paddock CD, Arias JR, Norris DE. High rates of Rickettsia parkeri infection in Gulf Coast ticks (Amblyomma maculatum) and identification of "Candidatus Rickettsia andeanae" from Fairfax County, Virginia. Vector Borne Zoonotic Dis, 2011; 11: 1535-39.
350	Tappe D, Gross Y, Ngui R, Rauch J, Tay ST, Lim YAL. High Seroprevalence Against Typhus Group and Spotted Fever Group Rickettsiae in Rural Indigenous Populations of Peninsular Malaysia. Vector Borne Zoonotic Dis, 2019; 19: 323-27.
351	Wolfel S, Speck S, Essbauer S, et al. High seroprevalence for indigenous spotted fever group rickettsiae in forestry workers from the federal state of Brandenburg, Eastern Germany. Ticks Tick Borne Dis, 2017; 8: 132-38.
352	Thiga JW, Mutai BK, Eyako WK, et al. High seroprevalence of antibodies against spotted fever and scrub typhus bacteria in patients with febrile Illness, Kenya. Emerg Infect Dis, 2015; 21: 688-91.
353	Tamakuma K, Mizutani Y, Ito M, et al. Histopathological diagnosis of Japanese spotted fever using formalin-fixed, paraffin-embedded skin biopsy specimens: usefulness of immunohistochemistry and real-time PCR analysis. Clin Microbiol Infect, 2012; 18: 260-67.
354	Kushawaha A, Brown M, Martin I, Evenhuis W. Hitch-hiker taken for a ride: an unusual cause of myocarditis, septic shock and adult respiratory distress syndrome. BMJ Case Rep, 2013; 2013.
355	Sousa R, Franca A, Doria Nobrega S, et al. Host- and microbe-related risk factors for and pathophysiology of fatal Rickettsia conorii infection in Portuguese patients. J Infect Dis, 2008; 198: 576-85.
356	Tsai KH, Lu HY, Tsai JJ, Yu SK, Huang JH, Shu PY. Human case of Rickettsia felis infection, Taiwan. Emerg Infect Dis, 2008; 14: 1970-72.
357	da Paixao Seva A, Martins TF, Munoz-Leal S, et al. A human case of spotted fever caused by Rickettsia parkeri strain Atlantic rainforest and its association to the tick Amblyomma ovale. Parasit Vectors, 2019; 12: 471.
358	Ohashi N, Gaowa, Wuritu, et al. Human granulocytic Anaplasmosis, Japan. Emerg Infect Dis, 2013; 19: 289-92.
359	Jia N, Zheng YC, Jiang JF, Ma L, Cao WC. Human infection with Candidatus Rickettsia tarasevichiae. N Engl J Med, 2013; 369: 1178-80.
360	Li H, Cui XM, Cui N, et al. Human Infection with Novel Spotted Fever Group Rickettsia Genotype, China, 2015. Emerg Infect Dis, 2016; 22: 2153-56.
361	Richards AL, Jiang J, Omulo S, et al. Human Infection with Rickettsia felis, Kenya. Emerg Infect Dis, 2010; 16: 1081-86.
362	Jiang J, Sangkasuwan V, Lerdthusnee K, et al. Human Infection with Rickettsia honei, Thailand. Emerg Infect Dis, 2005; 11: 1473-75.
363	Ramos JM, Jado I, Padilla S, Masia M, Anda P, Gutierrez F. Human infection with Rickettsia sibirica mongolitimonae, Spain, 2007-2011. Emerg Infect Dis, 2013; 19: 267-69.
364	Gaywee J, Sunyakumthorn P, Rodkvamtook W, Ruang-areerate T, Mason CJ, Sirisopana N. Human infection with Rickettsia sp. related to R. japonica, Thailand. Emerg Infect Dis, 2007; 13: 657-59.
365	Delisle J, Mendell NL, Stull-Lane A, Bloch KC, Bouyer DH, Moncayo AC. Human Infections by Multiple Spotted Fever Group Rickettsiae in Tennessee. Am J Trop Med Hyg, 2016; 94: 1212-17.
366	Jia N, Zheng YC, Ma L, et al. Human infections with Rickettsia raoultii, China. Emerg Infect Dis, 2014; 20: 866-68.
367	Londono AF, Acevedo-Gutierrez LY, Marin D, et al. Human prevalence of the spotted fever group (SFG) rickettsiae in endemic zones of Northwestern Colombia. Ticks Tick Borne Dis, 2017; 8: 477-82.
368	Tosoni A, Mirijello A, Ciervo A, et al. Human Rickettsia aeschlimannii infection: first case with acute hepatitis and review of the literature. Eur Rev Med Pharmacol Sci, 2016; 20: 2630-33.
369	Perez-Arellano JL, Fenollar F, Angel-Moreno A, et al. Human Rickettsia felis infection, Canary Islands, Spain. Emerg Infect Dis, 2005; 11: 1961-64.
370	Ando S, Kurosawa M, Sakata A, et al. Human Rickettsia heilongjiangensis infection, Japan. Emerg Infect Dis, 2010; 16: 1306-08.
371	Aguirrebengoa K, Portillo A, Santibanez S, Marin JJ, Montejo M, Oteo JA. Human Rickettsia sibirica mongolitimonae infection, Spain. Emerg Infect Dis, 2008; 14: 528-29.
372	Zavala-Castro JE, Zavala-Velazquez JE, Peniche-Lara GF, Sulu Uicab JE. Human rickettsialpox, southeastern Mexico. Emerg Infect Dis, 2009; 15: 1665-67.
373	Mokrani K, Tebbal S, Raoult D, Fournier PE. Human rickettsioses in the Batna area, eastern Algeria. Ticks Tick Borne Dis, 2012; 3: 364-66.
374	Arboleda M, Acevedo-Gutierrez LY, Avila A, et al. Human Rickettsiosis Caused by Rickettsia parkeri Strain Atlantic Rainforest, Uraba, Colombia. Emerg Infect Dis, 2020; 26: 3048-50.
375	Weitzel T, Acosta-Jamett G, Jiang J, et al. Human seroepidemiology of Rickettsia and Orientia species in Chile - A cross-sectional study in five regions. Ticks Tick Borne Dis, 2020; 11: 101503.
376	Thortveit ET, Aase A, Petersen LB, Lorentzen AR, Mygland A, Ljostad U. Human seroprevalence of antibodies to tick-borne microbes in southern Norway. Ticks Tick Borne Dis, 2020; 11: 101410.
377	Schoeler GB, Moron C, Richards A, Blair PJ, Olson JG. Human spotted fever rickettsial infections. Emerg Infect Dis, 2005; 11: 622-24.
378	Guo WP, Huang B, Zhao Q, et al. Human-pathogenic Anaplasma spp., and Rickettsia spp. in animals in Xi'an, China. PLoS Negl Trop Dis, 2018; 12: e0006916.
379	Christova I, Van De Pol J, Yazar S, Velo E, Schouls L. Identification of Borrelia burgdorferi sensu lato, Anaplasma and Ehrlichia species, and spotted fever group Rickettsiae in ticks from Southeastern Europe. Eur J Clin Microbiol Infect Dis, 2003; 22: 535-42.
380	Zavala-Velazquez JE, Zavala-Castro JE, Vado-Solis I, et al. Identification of Ctenocephalides felis fleas as a host of Rickettsia felis, the agent of a spotted fever rickettsiosis in Yucatan, Mexico. Vector Borne Zoonotic Dis, 2002; 2: 69-75.
381	Klitgaard K, Chriel M, Isbrand A, Jensen TK, Bodker R. Identification of Dermacentor reticulatus Ticks Carrying Rickettsia raoultii on Migrating Jackal, Denmark. Emerg Infect Dis, 2017; 23: 2072-74.
382	Kuo CC, Huang CL, Wang HC. Identification of potential hosts and vectors of scrub typhus and tick-borne spotted fever group rickettsiae in eastern Taiwan. Med Vet Entomol, 2011; 25: 169-77.
383	Hoque MM, Barua S, Kelly PJ, Chenoweth K, Kaltenboeck B, Wang C. Identification of Rickettsia felis DNA in the blood of domestic cats and dogs in the USA. Parasit Vectors, 2020; 13: 581.
384	Hsu YM, Lin CC, Chomel BB, et al. Identification of Rickettsia felis in fleas but not ticks on stray cats and dogs and the evidence of Rickettsia rhipicephali only in adult stage of Rhipicephalus sanguineus and Rhipicephalus haemaphysaloides. Comp Immunol Microbiol Infect Dis, 2011; 34: 513-18.
385	Dupont HT, Cornet JP, Raoult D. Identification of rickettsiae from ticks collected in the Central African Republic using the polymerase chain reaction. Am J Trop Med Hyg, 1994; 50: 373-80.
386	Tay ST, Mokhtar AS, Low KC, et al. Identification of rickettsiae from wild rats and cat fleas in Malaysia. Med Vet Entomol, 2014; 28 Suppl 1: 104-08.
387	Socolovschi C, Matsumoto K, Marie JL, Davoust B, Raoult D, Parola P. Identification of Rickettsiae, Uganda and Djibouti. Emerg Infect Dis, 2007; 13: 1508-10.
388	Beati L, Humair PF, Aeschlimann A, Raoult D. Identification of spotted fever group rickettsiae isolated from Dermacentor marginatus and Ixodes ricinus ticks collected in Switzerland. Am J Trop Med Hyg, 1994; 51: 138-48.
389	Zhuang L, Du J, Cui XM, et al. Identification of tick-borne pathogen diversity by metagenomic analysis in Haemaphysalis longicornis from Xinyang, China. Infect Dis Poverty, 2018; 7: 45.
390	Orkun O, Karaer Z, Cakmak A, Nalbantoglu S. Identification of tick-borne pathogens in ticks feeding on humans in Turkey. PLoS Negl Trop Dis, 2014; 8: e3067.
391	Bohaty BR, Hebert AA. Images in clinical medicine: African tick-bite fever after a game-hunting expedition. N Engl J Med, 2015; 372: e14.
392	Spitalska E, Literak I, Kocianova E, Taragel'ova V. The importance of Ixodes arboricola in transmission of Rickettsia spp., Anaplasma phagocytophilum, and Borrelia burgdorferi sensu lato in the Czech Republic, Central Europe. Vector Borne Zoonotic Dis, 2011; 11: 1235-41.
393	Noguchi M, Oshita S, Yamazoe N, Miyazaki M, Takemura YC. Important Clinical Features of Japanese Spotted Fever. Am J Trop Med Hyg, 2018; 99: 466-69.
394	Anderson JF, Magnarelli LA, Burgdorfer W, Casper EA, Philip RN. Importation into the United States from Africa of Rhipicephalus simus on a boutonneuse fever patient. Am J Trop Med Hyg, 1981; 30: 897-99.
395	Sexton DJ, Corey GR, Greenfield JC, Jr., Burton CS, Raoult D. Imported African tick bite fever: a case report. Am J Trop Med Hyg, 1999; 60: 865-67.
396	Menn B, Lorentz S, Naucke TJ. Imported and travelling dogs as carriers of canine vector-borne pathogens in Germany. Parasit Vectors, 2010; 3: 34.
397	Chitimia-Dobler L, Schaper S, Riess R, et al. Imported Hyalomma ticks in Germany in 2018. Parasit Vectors, 2019; 12: 134.
398	McDonald JC, MacLean JD, McDade JE. Imported rickettsial disease: clinical and epidemiologic features. Am J Med, 1988; 85: 799-805.
399	Beltrame A, Angheben A, Casolari S, et al. Imported rickettsioses in Italy. Travel Med Infect Dis, 2012; 10: 201-04.
400	Marquez FJ, Muniain MA, Rodriguez-Liebana JJ, Del Toro MD, Bernabeu-Wittel M, Pachon AJ. Incidence and distribution pattern of Rickettsia felis in peridomestic fleas from Andalusia, Southeast Spain. Ann N Y Acad Sci, 2006; 1078: 344-46.
401	Vitaliti G, Falsaperla R, Lubrano R, et al. Incidence of Mediterranean spotted fever in Sicilian children: a clinical-epidemiological observational retrospective study from 1987 to 2010. Int J Infect Dis, 2015; 31: 35-40.
402	Spitalska E, Boldis V, Kostanova Z, Kocianova E, Stefanidesova K. Incidence of various tick-borne microorganisms in rodents and ticks of central Slovakia. Acta Virol, 2008; 52: 175-79.
403	Wallace JW, Nicholson WL, Perniciaro JL, et al. Incident Tick-Borne Infections in a Cohort of North Carolina Outdoor Workers. Vector Borne Zoonotic Dis, 2016; 16: 302-08.
404	Zavala-Castro JE, Dzul-Rosado KR, Leon JJ, Walker DH, Zavala-Velazquez JE. An increase in human cases of spotted fever rickettsiosis in Yucatan, Mexico, involving children. Am J Trop Med Hyg, 2008; 79: 907-10.
405	Koss T, Carter EL, Grossman ME, et al. Increased detection of rickettsialpox in a New York City hospital following the anthrax outbreak of 2001: use of immunohistochemistry for the rapid confirmation of cases in an era of bioterrorism. Arch Dermatol, 2003; 139: 1545-52.
406	Fernandez-Soto P, Diaz Martin V, Perez-Sanchez R, Encinas-Grandes A. Increased prevalence of Rickettsia aeschlimannii in Castilla y Leon, Spain. Eur J Clin Microbiol Infect Dis, 2009; 28: 693-95.
407	Gupta R, Singh V. Indian tick typhus - an uncommon cause of hepatitis: a case report. J Clin Diagn Res, 2014; 8: MD01-02.
408	Kumar M, Singh R, Yadav M. Indian tick typhus presenting with gangrene: a case report from an urban slum of Delhi. Indian J Pediatr, 2014; 81: 95-97.
409	Proboste T, Kalema-Zikusoka G, Altet L, et al. Infection and exposure to vector-borne pathogens in rural dogs and their ticks, Uganda. Parasit Vectors, 2015; 8: 306.
410	Contreras V, Londono AF, Miranda J, et al. Infection by Rickettsia felis in Ctenocephalides felis felis Fleas from North of Colombia. J Arthropod Borne Dis, 2019; 13: 1-8.
411	Peniche-Lara G, Ruiz-Pina HA, Reyes-Novelo E, Dzul-Rosado K, Zavala-Castro J. INFECTION BY Rickettsia felis IN OPOSSUMS (Didelphis sp.) FROM YUCATAN, MEXICO. Rev Inst Med Trop Sao Paulo, 2016; 58: 32.
412	Lommano E, Bertaiola L, Dupasquier C, Gern L. Infections and coinfections of questing Ixodes ricinus ticks by emerging zoonotic pathogens in Western Switzerland. Appl Environ Microbiol, 2012; 78: 4606-12.
413	Stromdahl EY, Jiang J, Vince M, Richards AL. Infrequency of Rickettsia rickettsii in Dermacentor variabilis removed from humans, with comments on the role of other human-biting ticks associated with spotted fever group Rickettsiae in the United States. Vector Borne Zoonotic Dis, 2011; 11: 969-77.
414	Li K, Stanojevic M, Stamenkovic G, et al. Insight into diversity of bacteria belonging to the order Rickettsiales in 9 arthropods species collected in Serbia. Sci Rep, 2019; 9: 18680.
415	Lawrence AL, Hii SF, Jirsova D, et al. Integrated morphological and molecular identification of cat fleas (Ctenocephalides felis) and dog fleas (Ctenocephalides canis) vectoring Rickettsia felis in central Europe. Vet Parasitol, 2015; 210: 215-23.
416	Miranda ME, Gonzalez A, Merino JL, Puig JG. Intrafamilial outbreak of Mediterranean spotted fever. J Intern Med, 1992; 231: 77-80.
417	Secretaria de Estado da Saude de Sao P. [Investigating a Rocky Mountain fever outbreak in the area of Campinas]. Rev Saude Publica, 2004; 38: 743-44.
418	Vyas NS, Shieh WJ, Phelps RG. Investigating the histopathological findings and immunolocalization of rickettsialpox infection in skin biopsies: A case series and review of the literature. J Cutan Pathol, 2020; 47: 451-58.
419	Eremeeva ME, Berganza E, Suarez G, et al. Investigation of an outbreak of rickettsial febrile illness in Guatemala, 2007. Int J Infect Dis, 2013; 17: e304-11.
420	Zhang L, Cui F, Wang L, et al. Investigation of anaplasmosis in Yiyuan County, Shandong Province, China. Asian Pac J Trop Med, 2011; 4: 568-72.
421	Tsai KH, Yen TY, Wu WJ, Carvalho R, Raoult D, Fournier PE. Investigation of Ctenocephalides felis on domestic dogs and Rickettsia felis infection in the Democratic Republic of Sao Tome and Principe. Zoonoses Public Health, 2020; 67: 892-902.
422	Vural T, Ergin C, Sayin F. Investigation of Rickettsia conorii antibodies in the Antalya area. Infection, 1998; 26: 170-72.
423	Halajian A, Palomar AM, Portillo A, Heyne H, Luus-Powell WJ, Oteo JA. Investigation of Rickettsia, Coxiella burnetii and Bartonella in ticks from animals in South Africa. Ticks Tick Borne Dis, 2016; 7: 361-66.
424	Rymaszewska A. Investigation of the tick-borne pathogens Rickettsia helvetica and Anaplasma phagocytophilum in the blood of the domestic goat (Capra hircus). Pol J Vet Sci, 2018; 21: 415-17.
425	Wu YM, Zhang ZQ, Wang HJ, Yang Q, Feng L, Wang JW. [Investigation on the epidemiology of Far-East tick-borne spotted fever in the Northeastern area of China]. Zhonghua Liu Xing Bing Xue Za Zhi, 2008; 29: 1173-75.
426	Liu L, Chen Q, Yang Y, et al. Investigations on Rickettsia in Ticks at the Sino-Russian and Sino-Mongolian Borders, China. Vector Borne Zoonotic Dis, 2015; 15: 785-89.
427	Li H, Zhang PH, Huang Y, et al. Isolation and Identification of Rickettsia raoultii in Human Cases: A Surveillance Study in 3 Medical Centers in China. Clin Infect Dis, 2018; 66: 1109-15.
428	Fuentes L, Calderon A, Hun L. Isolation and identification of Rickettsia rickettsii from the rabbit tick (Haemaphysalis leporispalustris) in the Atlantic zone of Costa Rica. Am J Trop Med Hyg, 1985; 34: 564-67.
429	Fournier PE, Xeridat B, Raoult D. Isolation of a rickettsia related to Astrakhan fever rickettsia from a patient in Chad. Ann N Y Acad Sci, 2003; 990: 152-57.
430	Luce-Fedrow A, Maina AN, Otiang E, et al. Isolation of Candidatus Rickettsia asemboensis from Ctenocephalides Fleas. Vector Borne Zoonotic Dis, 2015; 15: 268-77.
431	Radulovic S, Feng HM, Morovic M, et al. Isolation of Rickettsia akari from a patient in a region where Mediterranean spotted fever is endemic. Clin Infect Dis, 1996; 22: 216-20.
432	Mediannikov O, Makarova V, Tarasevich I, Sidelnikov Y, Raoult D. Isolation of Rickettsia heilongjiangensis strains from humans and ticks and its multispacer typing. Clin Microbiol Infect, 2009; 15 Suppl 2: 288-89.
433	Paddock CD, Fournier PE, Sumner JW, et al. Isolation of Rickettsia parkeri and identification of a novel spotted fever group Rickettsia sp. from Gulf Coast ticks (Amblyomma maculatum) in the United States. Appl Environ Microbiol, 2010; 76: 2689-96.
434	Colomba C, Trizzino M, Giammanco A, et al. Israeli Spotted Fever in Sicily. Description of two cases and minireview. Int J Infect Dis, 2017; 61: 7-12.
435	Bacellar F, Beati L, Franca A, Pocas J, Regnery R, Filipe A. Israeli spotted fever rickettsia (Rickettsia conorii complex) associated with human disease in Portugal. Emerg Infect Dis, 1999; 5: 835-36.
436	Giammanco GM, Mansueto S, Ammatuna P, Vitale G. Israeli spotted fever Rickettsia in Sicilian Rhipicephalus sanguineus ticks. Emerg Infect Dis, 2003; 9: 892-93.
437	Znazen A, Hammami B, Lahiani D, Ben Jemaa M, Hammami A. Israeli spotted fever, Tunisia. Emerg Infect Dis, 2011; 17: 1328-30.
438	Hauck D, Springer A, Pachnicke S, Schunack B, Fingerle V, Strube C. Ixodes inopinatus in northern Germany: occurrence and potential vector role for Borrelia spp., Rickettsia spp., and Anaplasma phagocytophilum in comparison with Ixodes ricinus. Parasitol Res, 2019; 118: 3205-16.
439	Sprong H, Wielinga PR, Fonville M, et al. Ixodes ricinus ticks are reservoir hosts for Rickettsia helvetica and potentially carry flea-borne Rickettsia species. Parasit Vectors, 2009; 2: 41.
440	de Almeida RF, Garcia MV, Cunha RC, et al. Ixodid fauna and zoonotic agents in ticks from dogs: first report of Rickettsia rickettsii in Rhipicephalus sanguineus in the state of Mato Grosso do Sul, mid-western Brazil. Exp Appl Acarol, 2013; 60: 63-72.
441	Shuaib YA, Elhag AMW, Brima YA, et al. Ixodid tick species and two tick-borne pathogens in three areas in the Sudan. Parasitol Res, 2020; 119: 385-94.
442	Kodama K, Senba T, Yamauchi H, Chikahira Y, Fujita H. Japanese spotted fever associated with multiorgan failure. J Infect Chemother, 2001; 7: 247-50.
443	Li J, Hu W, Wu T, et al. Japanese Spotted Fever in Eastern China, 2013. Emerg Infect Dis, 2018; 24: 2107-09.
444	Kaneko M, Ishimaru N, Nakajima T, Kanzawa Y, Seto H, Kinami S. Japanese Spotted Fever with Hemophagocytic Lymphohistiocytosis. Intern Med, 2020; 59: 445-51.
445	Chung MH, Lee SH, Kim MJ, et al. Japanese spotted fever, South Korea. Emerg Infect Dis, 2006; 12: 1122-24.
446	Mahara F. Japanese spotted fever: report of 31 cases and review of the literature. Emerg Infect Dis, 1997; 3: 105-11.
447	Schjorring S, Jepsen MT, Sorensen CA, et al. Laboratory Diagnostics of Rickettsia Infections in Denmark 2008-2015. Biology (Basel), 2020; 9.
448	Broadhurst LE, Kelly DJ, Chan CT, et al. Laboratory evaluation of a dot-blot enzyme immunoassay for serologic confirmation of illness due to Rickettsia conorii. Am J Trop Med Hyg, 1998; 58: 786-89.
449	Yoshikawa H, Kimura M, Ogawa M, Rolain JM, Raoult D. Laboratory-confirmed Mediterranean spotted fever in a Japanese traveler to Kenya. Am J Trop Med Hyg, 2005; 73: 1086-89.
450	Capligina V, Seleznova M, Akopjana S, et al. Large-scale countrywide screening for tick-borne pathogens in field-collected ticks in Latvia during 2017-2019. Parasit Vectors, 2020; 13: 351.
451	Taylor AJ, Vongphayloth K, Vongsouvath M, et al. Large-Scale Survey for Tickborne Bacteria, Khammouan Province, Laos. Emerg Infect Dis, 2016; 22: 1635-39.
452	Nickerson A, Marik PE. Life-threatening ANCA-positive vasculitis associated with rickettsial infection. BMJ Case Rep, 2012; 2012.
453	Billeter SA, Metzger ME. Limited Evidence for Rickettsia felis as a Cause of Zoonotic Flea-Borne Rickettsiosis in Southern California. J Med Entomol, 2017; 54: 4-7.
454	Galfsky D, Krol N, Pfeffer M, Obiegala A. Long-term trends of tick-borne pathogens in regard to small mammal and tick populations from Saxony, Germany. Parasit Vectors, 2019; 12: 131.
455	Guerrero A, Gimeno F, Colomina J, Molina M, Oteo JA, Cuenca M. Low incidence of tick-borne rickettsiosis in a Spanish Mediterranean area. Ann N Y Acad Sci, 2006; 1078: 200-02.
456	Lankester T, Davey G. A lump on the head from Mongolia. Lancet, 1997; 349: 656.
457	de Sousa R, Duque L, Anes M, et al. Lymphangitis in a Portuguese patient infected with Rickettsia sibirica. Emerg Infect Dis, 2008; 14: 529-30.
458	Fournier PE, Gouriet F, Brouqui P, Lucht F, Raoult D. Lymphangitis-associated rickettsiosis, a new rickettsiosis caused by Rickettsia sibirica mongolotimonae: seven new cases and review of the literature. Clin Infect Dis, 2005; 40: 1435-44.
459	Somashekar HR, Moses PD, Pavithran S, et al. Magnitude and features of scrub typhus and spotted fever in children in India. J Trop Pediatr, 2006; 52: 228-29.
460	Boucheikhchoukh M, Laroche M, Aouadi A, et al. MALDI-TOF MS identification of ticks of domestic and wild animals in Algeria and molecular detection of associated microorganisms. Comp Immunol Microbiol Infect Dis, 2018; 57: 39-49.
461	Duque V, Ventura C, Seixas D, et al. Mediterranean spotted fever and encephalitis: a case report and review of the literature. J Infect Chemother, 2012; 18: 105-08.
462	Rossio R, Conalbi V, Castagna V, et al. Mediterranean spotted fever and hearing impairment: a rare complication. Int J Infect Dis, 2015; 35: 34-36.
463	Mouffok N, Parola P, Abdennour D, et al. Mediterranean spotted fever in Algerian children. Clin Microbiol Infect, 2009; 15 Suppl 2: 290-91.
464	Mouffok N, Parola P, Lepidi H, Raoult D. Mediterranean spotted fever in Algeria--new trends. Int J Infect Dis, 2009; 13: 227-35.
465	Lambert M, Dugernier T, Bigaignon G, Rahier J, Piot P. Mediterranean spotted fever in Belgium. Lancet, 1984; 2: 1038.
466	Pishmisheva M, Stoycheva M, Vatev N, Semerdjieva M. Mediterranean spotted fever in children in the Pazardjik region, South Bulgaria. Pediatr Infect Dis J, 2014; 33: 542-44.
467	Germanakis A, Psaroulaki A, Gikas A, Tselentis Y. Mediterranean spotted fever in crete, Greece: clinical and therapeutic data of 15 consecutive patients. Ann N Y Acad Sci, 2006; 1078: 263-69.
468	de Sousa R, Nóbrega SD, Bacellar F, Torgal J. Mediterranean spotted fever in Portugal: risk factors for fatal outcome in 105 hospitalized patients. Ann N Y Acad Sci, 2003; 990: 285-94.
469	Pitigoi D, Olaru ID, Badescu D, Rafila A, Arama V, Hristea A. Mediterranean spotted fever in southeastern Romania. Biomed Res Int, 2013; 2013: 395806.
470	Herrador Z, Fernandez-Martinez A, Gomez-Barroso D, et al. Mediterranean spotted fever in Spain, 1997-2014: Epidemiological situation based on hospitalization records. PLoS One, 2017; 12: e0174745.
471	Espejo E, Andres M, Garcia MC, et al. Mediterranean spotted fever in the elderly: a prospective cohort study. Eur J Clin Microbiol Infect Dis, 2019; 38: 1333-37.
472	Kuloglu F, Rolain JM, Akata F, Eroglu C, Celik AD, Parola P. Mediterranean spotted fever in the Trakya region of Turkey. Ticks Tick Borne Dis, 2012; 3: 298-304.
473	Palau LA, Pankey GA. Mediterranean Spotted Fever in Travelers from the United States. J Travel Med, 1997; 4: 179-82.
474	Rombola F. Mediterranean spotted fever presenting as an acute pancreatitis. Acta Gastroenterol Belg, 2011; 74: 91-92.
475	Gomez-Barroso D, Vescio MF, Bella A, et al. Mediterranean spotted fever rickettsiosis in Italy, 2001-2015: Spatio-temporal distribution based on hospitalization records. Ticks Tick Borne Dis, 2019; 10: 43-50.
476	Aliaga L, Sanchez-Blazquez P, Rodriguez-Granger J, Sampedro A, Orozco M, Pastor J. Mediterranean spotted fever with encephalitis. J Med Microbiol, 2009; 58: 521-25.
477	Laurent M, Voet A, Libeer C, Lambrechts M, Van Wijngaerden E. Mediterranean spotted fever, a diagnostic challenge in travellers. Acta Clin Belg, 2009; 64: 513-16.
478	Font-Creus B, Bella-Cueto F, Espejo-Arenas E, et al. Mediterranean spotted fever: a cooperative study of 227 cases. Rev Infect Dis, 1985; 7: 635-42.
479	Oaks JB, Lasam G, LaCapra G. Mediterranean Spotted Fever: A Rare Non-Endemic Disease in the USA. Cureus, 2017; 9: e974.
480	Romdhane FB, Loussaief C, Toumi A, et al. Mediterranean spotted fever: a report of 200 cases in Tunisia. Clin Microbiol Infect, 2009; 15 Suppl 2: 209-10.
481	Crespo P, Seixas D, Marques N, Oliveira J, da Cunha S, Melico-Silvestre A. Mediterranean spotted fever: case series of 24 years (1989-2012). Springerplus, 2015; 4: 272.
482	Colomba C, Saporito L, Polara VF, Rubino R, Titone L. Mediterranean spotted fever: clinical and laboratory characteristics of 415 Sicilian children. BMC Infect Dis, 2006; 6: 60.
483	Garcia-Magallon B, Cuenca-Torres M, Gimeno-Vilarrasa F, Guerrero-Espejo A. [Mediterranean Spotted Fever: epidemiological Assessment in Spain during the Period 2009-2012]. Rev Esp Salud Publica, 2015; 89: 321-28.
484	Meireles M, Magalhães R, Guimas A. [Mediterranean Spotted Fever: Retrospective Review of Hospitalized Cases and Predictive Factors of Severe Disease]. Acta medica portuguesa, 2015; 28: 624-31.
485	Baltadzhiev IG, Popivanova NI, Stoilova YM, Kevorkian AK. Mediterranean spotted fever--classification by disease course and criteria for determining the disease severity. Folia Med (Plovdiv), 2012; 54: 53-61.
486	Madeddu G, Fiore V, Mancini F, et al. Mediterranean spotted fever-like illness in Sardinia, Italy: a clinical and microbiological study. Infection, 2016; 44: 733-38.
487	Benabdellah A, Mouffok N, Bensaad M, Belkadi Kouied A, Razik F. Mediterranean-spotted fever: clinical and laboratory characteristics of 34 children in Oran (Algeria). Pathol Biol (Paris), 2007; 55: 539-42.
488	Jahfari S, Ruyts SC, Frazer-Mendelewska E, Jaarsma R, Verheyen K, Sprong H. Melting pot of tick-borne zoonoses: the European hedgehog contributes to the maintenance of various tick-borne diseases in natural cycles urban and suburban areas. Parasit Vectors, 2017; 10: 134.
489	De Klippel N, De Keyser J, Merckx H, Ebinger G. Meningoencephalitis caused by Rickettsia conorii. Clin Neurol Neurosurg, 1991; 93: 345-47.
490	Bougteba A, Basir A, Charradi N. [Meningoencephalitis caused by Rickettsia conorii in a young infant]. Rev Neurol (Paris), 2011; 167: 173-76.
491	Bradshaw MJ, Byrge KC, Ivey KS, Pruthi S, Bloch KC. Meningoencephalitis due to Spotted Fever Rickettsioses, Including Rocky Mountain Spotted Fever. Clin Infect Dis, 2020; 71: 188-95.
492	Bouquet J, Melgar M, Swei A, Delwart E, Lane RS, Chiu CY. Metagenomic-based Surveillance of Pacific Coast tick Dermacentor occidentalis Identifies Two Novel Bunyaviruses and an Emerging Human Ricksettsial Pathogen. Sci Rep, 2017; 7: 12234.
493	Palomar AM, Portillo A, Mazuelas D, et al. Molecular analysis of Crimean-Congo hemorrhagic fever virus and Rickettsia in Hyalomma marginatum ticks removed from patients (Spain) and birds (Spain and Morocco), 2009-2015. Ticks Tick Borne Dis, 2016; 7: 983-87.
494	Diarra AZ, Almeras L, Laroche M, et al. Molecular and MALDI-TOF identification of ticks and tick-associated bacteria in Mali. PLoS Negl Trop Dis, 2017; 11: e0005762.
495	Rakotonanahary RJ, Harrison A, Maina AN, et al. Molecular and serological evidence of flea-associated typhus group and spotted fever group rickettsial infections in Madagascar. Parasit Vectors, 2017; 10: 125.
496	von Fricken ME, Voorhees MA, Koehler JW, et al. Molecular Characteristics of Rickettsia in Ticks Collected along the Southern Border of Mongolia. Pathogens, 2020; 9.
497	Gehrke FS, Angerami RN, Marrelli MT, et al. Molecular characterization of mediterranean spotted fever rickettsia isolated from a European traveler in the state of Sao Paulo, Brazil. J Travel Med, 2013; 20: 54-56.
498	Cicuttin GL, Brambati DF, Rodriguez Eugui JI, et al. Molecular characterization of Rickettsia massiliae and Anaplasma platys infecting Rhipicephalus sanguineus ticks and domestic dogs, Buenos Aires (Argentina). Ticks Tick Borne Dis, 2014; 5: 484-88.
499	Li J, Jian Y, Jia L, et al. Molecular characterization of tick-borne bacteria and protozoans in yaks (Bos grunniens), Tibetan sheep (Ovis aries) and Bactrian camels (Camelus bactrianus) in the Qinghai-Tibetan Plateau Area, China. Ticks Tick Borne Dis, 2020; 11: 101466.
500	Biswal M, Zaman K, Suri V, et al. Molecular confirmation & characterization of Rickettsia conorii in north India: A report of three cases. Indian J Med Res, 2020; 151: 59-64.
501	Sanchez-Montes S, Ballados-Gonzalez GG, Hernandez-Velasco A, et al. Molecular Confirmation of Rickettsia parkeri in Amblyomma ovale Ticks, Veracruz, Mexico. Emerg Infect Dis, 2019; 25: 2315-17.
502	Tinoco-Gracia L, Lomeli MR, Hori-Oshima S, Stephenson N, Foley J. Molecular Confirmation of Rocky Mountain Spotted Fever Epidemic Agent in Mexicali, Mexico. Emerg Infect Dis, 2018; 24: 1723-25.
503	Prakash JA, Sohan Lal T, Rosemol V, et al. Molecular detection and analysis of spotted fever group Rickettsia in patients with fever and rash at a tertiary care centre in Tamil Nadu, India. Pathog Glob Health, 2012; 106: 40-45.
504	Kamani J, Baneth G, Mumcuoglu KY, et al. Molecular detection and characterization of tick-borne pathogens in dogs and ticks from Nigeria. PLoS Negl Trop Dis, 2013; 7: e2108.
505	Chisu V, Zobba R, Foxi C, Pisu D, Masala G, Alberti A. Molecular detection and groEL typing of Rickettsia aeschlimannii in Sardinian ticks. Parasitol Res, 2016; 115: 3323-28.
506	Melis M, Espinoza-Carniglia M, Savchenko E, Nava S, Lareschi M. Molecular detection and identification of Rickettsia felis in Polygenis (Siphonaptera, Rhopalopsyllidae, Rhopalopsyllinae) associated with cricetid rodents in a rural area from central Argentina. Vet Parasitol Reg Stud Reports, 2020; 21: 100445.
507	Diaz-Sanchez AA, Chilton NB, Roblejo-Arias L, et al. Molecular detection and identification of spotted fever group rickettsiae in ticks collected from horses in Cuba. Med Vet Entomol, 2020.
508	Ereqat S, Nasereddin A, Al-Jawabreh A, et al. Molecular Detection and Identification of Spotted Fever Group Rickettsiae in Ticks Collected from the West Bank, Palestinian Territories. PLoS Negl Trop Dis, 2016; 10: e0004348.
509	Lauzi S, Maia JP, Epis S, et al. Molecular detection of Anaplasma platys, Ehrlichia canis, Hepatozoon canis and Rickettsia monacensis in dogs from Maio Island of Cape Verde archipelago. Ticks Tick Borne Dis, 2016; 7: 964-69.
510	Erwin JA, Fitak RR, Dwyer JF, Morrison JL, Culver M. Molecular detection of bacteria in the families Rickettsiaceae and Anaplasmataceae in northern crested caracaras (Caracara cheriway). Ticks Tick Borne Dis, 2016; 7: 470-74.
511	Abreu-Yanes E, Abreu-Acosta N, Kosoy M, Foronda P. Molecular detection of Bartonella henselae, Bartonella clarridgeiae and Rickettsia felis in cat and dog fleas in Tenerife, Canary Islands, Spain. J Vector Ecol, 2020; 45: 233-40.
512	Marie JL, Fournier PE, Rolain JM, Briolant S, Davoust B, Raoult D. Molecular detection of Bartonella quintana, B. Elizabethae, B. Koehlerae, B. Doshiae, B. Taylorii, and Rickettsia felis in rodent fleas collected in Kabul, Afghanistan. Am J Trop Med Hyg, 2006; 74: 436-39.
513	Rolain JM, Franc M, Davoust B, Raoult D. Molecular detection of Bartonella quintana, B. koehlerae, B. henselae, B. clarridgeiae, Rickettsia felis, and Wolbachia pipientis in cat fleas, France. Emerg Infect Dis, 2003; 9: 338-42.
514	Nataraj N, Muthuraman K, Sundaram D, et al. Molecular detection of Candidatus Rickettsia asembonensis in fleas collected from pets and domestic animals in Puducherry, India. Med Vet Entomol, 2020; 34: 498-502.
515	Potkonjak A, Gutierrez R, Savic S, et al. Molecular detection of emerging tick-borne pathogens in Vojvodina, Serbia. Ticks Tick Borne Dis, 2016; 7: 199-203.
516	Mourembou G, Fenollar F, Socolovschi C, et al. Molecular Detection of Fastidious and Common Bacteria as Well as Plasmodium spp. in Febrile and Afebrile Children in Franceville, Gabon. Am J Trop Med Hyg, 2015; 92: 926-32.
517	Lledo L, Gimenez-Pardo C, Dominguez-Penafiel G, et al. Molecular detection of hemoprotozoa and Rickettsia species in arthropods collected from wild animals in the Burgos Province, Spain. Vector Borne Zoonotic Dis, 2010; 10: 735-38.
518	Nguyen VL, Colella V, Greco G, et al. Molecular detection of pathogens in ticks and fleas collected from companion dogs and cats in East and Southeast Asia. Parasit Vectors, 2020; 13: 420.
519	Matsimbe AM, Magaia V, Sanches GS, et al. Molecular detection of pathogens in ticks infesting cattle in Nampula province, Mozambique. Exp Appl Acarol, 2017; 73: 91-102.
520	Magaia V, Taviani E, Cangi N, Neves L. Molecular detection of Rickettsia africae in Amblyomma ticks collected in cattle from Southern and Central Mozambique. J Infect Dev Ctries, 2020; 14: 614-22.
521	Nakao R, Qiu Y, Salim B, Hassan SM, Sugimoto C. Molecular Detection of Rickettsia africae in Amblyomma variegatum Collected from Sudan. Vector Borne Zoonotic Dis, 2015; 15: 323-25.
522	Kleinerman G, Baneth G, Mumcuoglu KY, et al. Molecular detection of Rickettsia africae, Rickettsia aeschlimannii, and Rickettsia sibirica mongolitimonae in camels and Hyalomma spp. ticks from Israel. Vector Borne Zoonotic Dis, 2013; 13: 851-56.
523	Jiang J, Yarina T, Miller MK, Stromdahl EY, Richards AL. Molecular detection of Rickettsia amblyommii in Amblyomma americanum parasitizing humans. Vector Borne Zoonotic Dis, 2010; 10: 329-40.
524	Ionita M, Silaghi C, Mitrea IL, Edouard S, Parola P, Pfister K. Molecular detection of Rickettsia conorii and other zoonotic spotted fever group rickettsiae in ticks, Romania. Ticks Tick Borne Dis, 2016; 7: 150-53.
525	Kumsa B, Parola P, Raoult D, Socolovschi C. Molecular detection of Rickettsia felis and Bartonella henselae in dog and cat fleas in Central Oromia, Ethiopia. Am J Trop Med Hyg, 2014; 90: 457-62.
526	Jiang J, Maina AN, Knobel DL, et al. Molecular detection of Rickettsia felis and Candidatus Rickettsia asemboensis in fleas from human habitats, Asembo, Kenya. Vector Borne Zoonotic Dis, 2013; 13: 550-58.
527	Zhang J, Lu G, Li J, et al. Molecular Detection of Rickettsia felis and Rickettsia bellii in Mosquitoes. Vector Borne Zoonotic Dis, 2019; 19: 802-09.
528	Ramirez-Hernandez A, Montoya V, Martinez A, et al. Molecular detection of Rickettsia felis in different flea species from Caldas, Colombia. Am J Trop Med Hyg, 2013; 89: 453-59.
529	Moonga LC, Hayashida K, Nakao R, et al. Molecular detection of Rickettsia felis in dogs, rodents and cat fleas in Zambia. Parasit Vectors, 2019; 12: 168.
530	Ahmed R, Paul SK, Hossain MA, et al. Molecular Detection of Rickettsia felis in Humans, Cats, and Cat Fleas in Bangladesh, 2013-2014. Vector Borne Zoonotic Dis, 2016; 16: 356-58.
531	Mokhtar AS, Tay ST. Molecular detection of Rickettsia felis, Bartonella henselae, and B. clarridgeiae in fleas from domestic dogs and cats in Malaysia. Am J Trop Med Hyg, 2011; 85: 931-33.
532	De Sousa R, Edouard-Fournier P, Santos-Silva M, Amaro F, Bacellar F, Raoult D. Molecular detection of Rickettsia felis, Rickettsia typhi and two genotypes closely related to Bartonella elizabethae. Am J Trop Med Hyg, 2006; 75: 727-31.
533	Cicuttin GL, Vidal P, Nazarena De Salvo M, Beltran FJ, Gury Dohmen FE. [Molecular detection of Rickettsia massiliae and Anaplasma platys infecting Rhipicephalus sanguineus ticks and dogs, Bahia Blanca (Argentina)]. Rev Chilena Infectol, 2014; 31: 563-68.
534	Harrus S, Perlman-Avrahami A, Mumcuoglu KY, Morick D, Baneth G. Molecular detection of Rickettsia massiliae, Rickettsia sibirica mongolitimonae and Rickettsia conorii israelensis in ticks from Israel. Clin Microbiol Infect, 2011; 17: 176-80.
535	Merino O, De la Cruz NI, Martinez J, et al. Molecular detection of Rickettsia species in ticks collected in the Mexico-USA transboundary region. Exp Appl Acarol, 2020; 80: 559-67.
536	Trout Fryxell RT, Steelman CD, Szalanski AL, Billingsley PM, Williamson PC. Molecular Detection of Rickettsia Species Within Ticks (Acari: Ixodidae) Collected from Arkansas United States. J Med Entomol, 2015; 52: 500-08.
537	Li J, Kelly P, Guo W, et al. Molecular detection of Rickettsia, Hepatozoon, Ehrlichia and SFTSV in goat ticks. Vet Parasitol Reg Stud Reports, 2020; 20: 100407.
538	Marie JL, Davoust B, Socolovschi C, Raoult D, Parola P. Molecular detection of rickettsial agents in ticks and fleas collected from a European hedgehog (Erinaceus europaeus) in Marseilles, France. Comp Immunol Microbiol Infect Dis, 2012; 35: 77-79.
539	Luedtke BE, Shaffer JJ, Monrroy E, Willicott CW, Bourret TJ. Molecular Detection of Spotted Fever Group Rickettsiae (Rickettsiales: Rickettsiaceae) in Dermacentor variabilis (Acari: Ixodidae) Collected Along the Platte River in South Central Nebraska. J Med Entomol, 2020; 57: 519-23.
540	Adjou Moumouni PF, Terkawi MA, Jirapattharasate C, et al. Molecular detection of spotted fever group rickettsiae in Amblyomma variegatum ticks from Benin. Ticks Tick Borne Dis, 2016; 7: 828-33.
541	Omondi D, Masiga DK, Fielding BC, et al. Molecular Detection of Tick-Borne Pathogen Diversities in Ticks from Livestock and Reptiles along the Shores and Adjacent Islands of Lake Victoria and Lake Baringo, Kenya. Front Vet Sci, 2017; 4: 73.
542	Li Y, Wen X, Li M, et al. Molecular detection of tick-borne pathogens harbored by ticks collected from livestock in the Xinjiang Uygur Autonomous Region, China. Ticks Tick Borne Dis, 2020; 11: 101478.
543	Movila A, Toderas I, Uspenskaia I, Conovalov J. Molecular detection of tick-borne pathogens in Ixodes ricinus from Moldova collected in 1960. Ticks Tick Borne Dis, 2013; 4: 359-61.
544	Ge Y, Yin H, Rikihisa Y, Pan W, Yin H. Molecular Detection of Tick-Borne Rickettsiales in Goats and Sheep from Southeastern China. Vector Borne Zoonotic Dis, 2016; 16: 309-16.
545	Choi YJ, Lee EM, Park JM, et al. Molecular detection of various rickettsiae in mites (acari: trombiculidae) in southern Jeolla Province, Korea. Microbiol Immunol, 2007; 51: 307-12.
546	Cevidanes A, Di Cataldo S, Vera F, Lillo P, Millan J. Molecular Detection of Vector-Borne Pathogens in Rural Dogs and Associated Ctenocephalides felis Fleas (Siphonaptera: Pulicidae) in Easter Island (Chile). J Med Entomol, 2018; 55: 1659-63.
547	Millan J, Proboste T, Fernandez de Mera IG, Chirife AD, de la Fuente J, Altet L. Molecular detection of vector-borne pathogens in wild and domestic carnivores and their ticks at the human-wildlife interface. Ticks Tick Borne Dis, 2016; 7: 284-90.
548	Kolo AO, Sibeko-Matjila KP, Maina AN, Richards AL, Knobel DL, Matjila PT. Molecular Detection of Zoonotic Rickettsiae and Anaplasma spp. in Domestic Dogs and Their Ectoparasites in Bushbuckridge, South Africa. Vector Borne Zoonotic Dis, 2016; 16: 245-52.
549	Harrison N, Burgmann H, Forstner C, et al. Molecular diagnosis of African tick bite fever using eschar swabs in a traveller returning from Tanzania. Wien Klin Wochenschr, 2016; 128: 602-05.
550	Diaz-Sanchez AA, Corona-Gonzalez B, Meli ML, et al. Molecular Diagnosis, Prevalence and Importance of Zoonotic Vector-Borne Pathogens in Cuban Shelter Dogs-A Preliminary Study. Pathogens, 2020; 9.
551	Wieten RW, Hovius JW, Groen EJ, et al. Molecular diagnostics of Rickettsia africae infection in travelers returning from South Africa to The Netherlands. Vector Borne Zoonotic Dis, 2011; 11: 1541-47.
552	Batu N, Wang Y, Liu Z, et al. Molecular epidemiology of Rickettsia sp. and Coxiella burnetii collected from Hyalomma asiaticum in Bactrian camels (Camelus bactrianus) in inner Mongolia of China. Ticks Tick Borne Dis, 2020; 11: 101548.
553	Heglasova I, Vichova B, Kraljik J, Mosansky L, Miklisova D, Stanko M. Molecular evidence and diversity of the spotted-fever group Rickettsia spp. in small mammals from natural, suburban and urban areas of Eastern Slovakia. Ticks Tick Borne Dis, 2018; 9: 1400-06.
554	Ionita M, Mitrea IL, Pfister K, Hamel D, Silaghi C. Molecular evidence for bacterial and protozoan pathogens in hard ticks from Romania. Vet Parasitol, 2013; 196: 71-76.
555	Skotarczak B, Wodecka B, Rymaszewska A, Adamska M. Molecular evidence for bacterial pathogens in Ixodes ricinus ticks infesting Shetland ponies. Exp Appl Acarol, 2016; 69: 179-89.
556	Keita AK, Socolovschi C, Ahuka-Mundeke S, et al. Molecular evidence for the presence of Rickettsia felis in the feces of wild-living African apes. PLoS One, 2013; 8: e54679.
557	Lopez-Perez AM, Sanchez-Montes S, Foley J, et al. Molecular evidence of Borrelia burgdorferi sensu stricto and Rickettsia massiliae in ticks collected from a domestic-wild carnivore interface in Chihuahua, Mexico. Ticks Tick Borne Dis, 2019; 10: 1118-23.
558	Faccini-Martinez AA, Ramirez-Hernandez A, Forero-Becerra E, et al. Molecular Evidence of Different Rickettsia Species in Villeta, Colombia. Vector Borne Zoonotic Dis, 2016; 16: 85-87.
559	Hornok S, Fuente J, Horvath G, et al. Molecular evidence of Ehrlichia canis and Rickettsia massiliae in ixodid ticks of carnivores from South Hungary. Acta Vet Hung, 2013; 61: 42-50.
560	Hii SF, Kopp SR, Thompson MF, O'Leary CA, Rees RL, Traub RJ. Molecular evidence of Rickettsia felis infection in dogs from Northern Territory, Australia. Parasit Vectors, 2011; 4: 198.
561	Sreter-Lancz Z, Sreter T, Szell Z, Egyed L. Molecular evidence of Rickettsia helvetica and R. monacensis infections in Ixodes ricinus from Hungary. Ann Trop Med Parasitol, 2005; 99: 325-30.
562	Mongkol N, Suputtamongkol Y, Taweethavonsawat P, Foongladda S. Molecular Evidence of Rickettsia in Human and Dog Blood in Bangkok. Vector Borne Zoonotic Dis, 2018; 18: 297-302.
563	Zeroual F, Leulmi H, Bitam I, Benakhla A. Molecular evidence of Rickettsia slovaca in spleen of wild boars in northeastern Algeria. New Microbes New Infect, 2018; 24: 17-20.
564	Raileanu C, Moutailler S, Porea D, et al. Molecular Evidence of Rickettsia spp., Anaplasma phagocytophilum, and "Candidatus Neoehrlichia mikurensis" in Ticks from Natural and Urban Habitats in Eastern Romania. Vector Borne Zoonotic Dis, 2018; 18: 343-49.
565	Qiu Y, Nakao R, Thu MJ, et al. Molecular evidence of spotted fever group rickettsiae and Anaplasmataceae from ticks and stray dogs in Bangladesh. Parasitol Res, 2016; 115: 949-55.
566	Liu H, Liang X, Wang H, et al. Molecular evidence of the spotted fever group Rickettsiae in ticks from Yunnan Province, Southwest China. Exp Appl Acarol, 2020; 80: 339-48.
567	Hii SF, Kopp SR, Abdad MY, et al. Molecular evidence supports the role of dogs as potential reservoirs for Rickettsia felis. Vector Borne Zoonotic Dis, 2011; 11: 1007-12.
568	Abanda B, Paguem A, Abdoulmoumini M, Kingsley MT, Renz A, Eisenbarth A. Molecular identification and prevalence of tick-borne pathogens in zebu and taurine cattle in North Cameroon. Parasit Vectors, 2019; 12: 448.
569	Shpynov SN, Fournier PE, Rudakov NV, et al. Molecular identification of a collection of spotted Fever group rickettsiae obtained from patients and ticks from Russia. Am J Trop Med Hyg, 2006; 74: 440-43.
570	Mediannikov O, Socolovschi C, Million M, et al. Molecular identification of pathogenic bacteria in eschars from acute febrile patients, Senegal. Am J Trop Med Hyg, 2014; 91: 1015-19.
571	Sadeddine R, Diarra AZ, Laroche M, et al. Molecular identification of protozoal and bacterial organisms in domestic animals and their infesting ticks from north-eastern Algeria. Ticks Tick Borne Dis, 2020; 11: 101330.
572	Oliveira KA, Oliveira LS, Dias CC, et al. Molecular identification of Rickettsia felis in ticks and fleas from an endemic area for Brazilian Spotted Fever. Mem Inst Oswaldo Cruz, 2008; 103: 191-94.
573	Duh D, Punda-Polic V, Trilar T, Petrovec M, Bradaric N, Avsic-Zupanc T. Molecular identification of Rickettsia felis-like bacteria in Haemaphysalis sulcata ticks collected from domestic animals in southern Croatia. Ann N Y Acad Sci, 2006; 1078: 347-51.
574	Moraga-Fernandez A, Chaligiannis I, Cabezas-Cruz A, et al. Molecular identification of spotted fever group Rickettsia in ticks collected from dogs and small ruminants in Greece. Exp Appl Acarol, 2019; 78: 421-30.
575	Orkun O, Cakmak A. Molecular identification of tick-borne bacteria in wild animals and their ticks in Central Anatolia, Turkey. Comp Immunol Microbiol Infect Dis, 2019; 63: 58-65.
576	Ogo NI, de Mera IG, Galindo RC, et al. Molecular identification of tick-borne pathogens in Nigerian ticks. Vet Parasitol, 2012; 187: 572-77.
577	Tyrrell JD, Qurollo BA, Tornquist SJ, et al. Molecular identification of vector-borne organisms in Ehrlichia seropositive Nicaraguan horses and first report of Rickettsia felis infection in the horse. Acta Trop, 2019; 200: 105170.
578	Calvani NED, Bell L, Carney A, et al. The molecular identity of fleas (Siphonaptera) carrying Rickettsia felis, Bartonella clarridgeiae and Bartonella rochalimae from dogs and cats in Northern Laos. Heliyon, 2020; 6: e04385.
579	Cicculli V, Capai L, Quilichini Y, et al. Molecular investigation of tick-borne pathogens in ixodid ticks infesting domestic animals (cattle and sheep) and small rodents (black rats) of Corsica, France. Ticks Tick Borne Dis, 2019; 10: 606-13.
580	Hornok S, Baneth G, Grima A, et al. Molecular investigations of cat fleas (Ctenocephalides felis) provide the first evidence of Rickettsia felis in Malta and Candidatus Rickettsia senegalensis in Israel. New Microbes New Infect, 2018; 25: 3-6.
581	Boretti FS, Perreten A, Meli ML, et al. Molecular Investigations of Rickettsia helvetica infection in dogs, foxes, humans, and Ixodes ticks. Appl Environ Microbiol, 2009; 75: 3230-37.
582	Kamani J, Baneth G, Gutierrez R, et al. Molecular screening of Ctenocephalides felis fleas collected from stray cats in the Jerusalem District, Israel, for Bartonella spp., Rickettsia spp. and Coxiella burnetii. Vet Parasitol Reg Stud Reports, 2015; 1-2: 59-64.
583	Roth T, Lane RS, Foley J. A Molecular Survey for Francisella tularensis and Rickettsia spp. in Haemaphysalis leporispalustris (Acari: Ixodidae) in Northern California. J Med Entomol, 2017; 54: 492-95.
584	Torina A, Blanda V, Antoci F, et al. A Molecular survey of Anaplasma spp., Rickettsia spp., Ehrlichia canis and Babesia microti in foxes and fleas from Sicily. Transbound Emerg Dis, 2013; 60 Suppl 2: 125-30.
585	Andersson MO, Tolf C, Tamba P, et al. Molecular survey of neglected bacterial pathogens reveals an abundant diversity of species and genotypes in ticks collected from animal hosts across Romania. Parasit Vectors, 2018; 11: 144.
586	Giudice E, Di Pietro S, Alaimo A, et al. A molecular survey of Rickettsia felis in fleas from cats and dogs in Sicily (Southern Italy). PLoS One, 2014; 9: e106820.
587	Souza U, Dall'Agnol B, Michel T, et al. Molecular survey of Rickettsia spp. in the Neotropical deer tick Haemaphysalis juxtakochi from Brazilian Pampa. Parasitol Res, 2018; 117: 3293-98.
588	Perez-Tanoira R, Ramos-Rincon JM, Martin-Martin I, et al. Molecular Survey of Rickettsia spp., Anaplasma spp., Ehrlichia spp., Bartonella spp., and Borrelia spp. in Fleas and Lice in Ethiopia. Vector Borne Zoonotic Dis, 2020; 20: 10-14.
589	Sashika M, Abe G, Matsumoto K, Inokuma H. Molecular survey of rickettsial agents in feral raccoons (Procyon lotor) in Hokkaido, Japan. Jpn J Infect Dis, 2010; 63: 353-54.
590	Chalada MJ, Stenos J, Vincent G, Barker D, Bradbury RS. A Molecular Survey of Tick-Borne Pathogens from Ticks Collected in Central Queensland, Australia. Vector Borne Zoonotic Dis, 2018; 18: 151-63.
591	Ebani VV, Bertelloni F, Turchi B, Filogari D, Cerri D. Molecular survey of tick-borne pathogens in Ixodid ticks collected from hunted wild animals in Tuscany, Italy. Asian Pac J Trop Med, 2015; 8: 714-17.
592	Morganti G, Gavaudan S, Canonico C, et al. Molecular Survey on Rickettsia spp., Anaplasma phagocytophilum, Borrelia burgdorferi Sensu Lato, and Babesia spp. in Ixodes ricinus Ticks Infesting Dogs in Central Italy. Vector Borne Zoonotic Dis, 2017; 17: 743-48.
593	Ehounoud CB, Yao KP, Dahmani M, et al. Multiple Pathogens Including Potential New Species in Tick Vectors in Cote d'Ivoire. PLoS Negl Trop Dis, 2016; 10: e0004367.
594	Subramanian G, Sekeyova Z, Raoult D, Mediannikov O. Multiple tick-associated bacteria in Ixodes ricinus from Slovakia. Ticks Tick Borne Dis, 2012; 3: 406-10.
595	Znazen A, Khrouf F, Elleuch N, et al. Multispacer typing of Rickettsia isolates from humans and ticks in Tunisia revealing new genotypes. Parasit Vectors, 2013; 6: 367.
596	Hecht JA, Allerdice MEJ, Dykstra EA, et al. Multistate Survey of American Dog Ticks (Dermacentor variabilis) for Rickettsia Species. Vector Borne Zoonotic Dis, 2019; 19: 652-57.
597	Shaked Y, Samra Y, Maeir MK, Rubinstein E. Murine typhus and spotted fever in Israel in the eighties: retrospective analysis. Infection, 1988; 16: 283-87.
598	Doyle A, Bhalla KS, Jones JM, 3rd, Ennis DM. Myocardial involvement in rocky mountain spotted fever: a case report and review. Am J Med Sci, 2006; 332: 208-10.
599	Colomba C, Siracusa L, Trizzino M, Gioe C, Giammanco A, Cascio A. Myocarditis in Mediterranean spotted fever: a case report and a review of the literature. JMM Case Rep, 2016; 3: e005039.
600	Chowdhury NF, Paul SK, Aung MS, et al. Nationwide prevalence of Rickettsia felis infections in patients with febrile illness in Bangladesh. New Microbes New Infect, 2017; 19: 123-25.
601	De Rodaniche EC. Natural infection of the tick, Amblyomma cajennense, with Rickettsia rickettsii in Panama. Am J Trop Med Hyg, 1953; 2: 696-99.
602	Vilges de Oliveira S, Faccini-Martinez AA, Adelino TER, de Lima Dure AI, Barbieri ARM, Labruna MB. Needlestick-Associated Rocky Mountain Spotted Fever, Brazil. Emerg Infect Dis, 2020; 26: 815-16.
603	Venclikova K, Mendel J, Betasova L, et al. Neglected tick-borne pathogens in the Czech Republic, 2011-2014. Ticks Tick Borne Dis, 2016; 7: 107-12.
604	Hamaguchi Y, Shirakawa T, Kuwatsuka Y, Ando S. A neonatal case of Japanese spotted fever. Pediatr Infect Dis J, 2013; 32: 1286-87.
605	Willis G, Lodo K, McGregor A, Howes F, Williams S, Veitch M. New and old hotspots for rickettsial spotted fever acquired in Tasmania, 2012-2017. Aust N Z J Public Health, 2019; 43: 389-94.
606	Robinson JB, Eremeeva ME, Olson PE, et al. New approaches to detection and identification of Rickettsia africae and Ehrlichia ruminantium in Amblyomma variegatum (Acari: Ixodidae) ticks from the Caribbean. J Med Entomol, 2009; 46: 942-51.
607	Moraes-Filho J, Pinter A, Pacheco RC, et al. New epidemiological data on Brazilian spotted fever in an endemic area of the state of Sao Paulo, Brazil. Vector Borne Zoonotic Dis, 2009; 9: 73-78.
608	Granitov V, Shpynov S, Beshlebova O, et al. New evidence on tick-borne rickettsioses in the Altai region of Russia using primary lesions, serum and blood clots of molecular and serological study. Microbes Infect, 2015; 17: 862-65.
609	Raby E, Pearn T, Marangou AG, et al. New Foci of Spotted Fever Group Rickettsiae Including Rickettsia honei in Western Australia. Trop Med Infect Dis, 2016; 1.
610	Aguirre AAR, Garcia MV, Costa IND, et al. New records of tick-associated spotted fever group Rickettsia in an Amazon-Savannah ecotone, Brazil. Ticks Tick Borne Dis, 2018; 9: 1038-44.
611	Rydkina E, Roux V, Rudakov N, Gafarova M, Tarasevich I, Raoult D. New Rickettsiae in ticks collected in territories of the former soviet union. Emerg Infect Dis, 1999; 5: 811-14.
612	Segura-Porta F, Font-Creus B, Espejo-Arenas E, Bella-Cueto F. New trends in Mediterranean spotted fever. Eur J Epidemiol, 1989; 5: 438-43.
613	Kondo M, Nishii M, Gabazza EC, Kurokawa I, Akachi S. Nine cases of Japan spotted fever diagnosed at our hospital in 2008. Int J Dermatol, 2010; 49: 430-34.
614	Straily A, Drexler N, Cruz-Loustaunau D, Paddock CD, Alvarez-Hernandez G. Notes from the Field: Community-Based Prevention of Rocky Mountain Spotted Fever - Sonora, Mexico, 2016. MMWR Morb Mortal Wkly Rep, 2016; 65: 1302-03.
615	Straily A, Feldpausch A, Ulbrich C, et al. Notes from the Field: Rickettsia parkeri Rickettsiosis - Georgia, 2012-2014. MMWR Morb Mortal Wkly Rep, 2016; 65: 718-19.
616	Binetruy F, Buysse M, Barosi R, Duron O. Novel Rickettsia genotypes in ticks in French Guiana, South America. Sci Rep, 2020; 10: 2537.
617	Spolidorio MG, Labruna MB, Mantovani E, Brandao PE, Richtzenhain LJ, Yoshinari NH. Novel spotted fever group rickettsiosis, Brazil. Emerg Infect Dis, 2010; 16: 521-23.
618	Muller A, Rodriguez E, Walker R, et al. Occurrence and Genetic Diversity of Bartonella spp. (Rhizobiales: Bartonellaceae) and Rickettsia spp. (Rickettsiales: Rickettsiaceae) in Cat Fleas (Siphonaptera: Pulicidae) From Chile. J Med Entomol, 2018; 55: 1627-32.
619	Capelli G, Ravagnan S, Montarsi F, et al. Occurrence and identification of risk areas of Ixodes ricinus-borne pathogens: a cost-effectiveness analysis in north-eastern Italy. Parasit Vectors, 2012; 5: 61.
620	Schorn S, Pfister K, Reulen H, Mahling M, Silaghi C. Occurrence of Babesia spp., Rickettsia spp. and Bartonella spp. in Ixodes ricinus in Bavarian public parks, Germany. Parasit Vectors, 2011; 4: 135.
621	Rehacek J, Kovacova E, Lisak V, Rumin W. Occurrence of Coxiella burnetii, Rickettsia slovaca, and organisms resembling bacillary rickettsiae in their natural foci in Slovakia 20 years after their first detection. Folia Parasitol (Praha), 1990; 37: 285-86.
622	Capelli G, Montarsi F, Porcellato E, et al. Occurrence of Rickettsia felis in dog and cat fleas (Ctenocephalides felis) from Italy. Parasit Vectors, 2009; 2 Suppl 1: S8.
623	Podsiadly E, Chmielewski T, Karbowiak G, Kedra E, Tylewska-Wierzbanowska S. The occurrence of spotted fever rickettsioses and other tick-borne infections in forest workers in Poland. Vector Borne Zoonotic Dis, 2011; 11: 985-89.
624	Balasundaram MB, Manjunath M, Baliga G, Kapadi F. Ocular manifestations of Rickettsia conorii in South India. Indian J Ophthalmol, 2018; 66: 1840-44.
625	Caruso G, Zasio C, Guzzo F, et al. Outbreak of African tick-bite fever in six Italian tourists returning from South Africa. Eur J Clin Microbiol Infect Dis, 2002; 21: 133-36.
626	Hidalgo M, Miranda J, Heredia D, et al. Outbreak of Rocky Mountain spotted fever in Cordoba, Colombia. Mem Inst Oswaldo Cruz, 2011; 106: 117-18.
627	Smoak BL, McClain JB, Brundage JF, et al. An outbreak of spotted fever rickettsiosis in U.S. Army troops deployed to Botswana. Emerg Infect Dis, 1996; 2: 217-21.
628	Gutman A, Schreiber H, Taragan R. An outbreak of tick typhus in the coastal plain of Israel. 13 cases from the Sharon area. Trans R Soc Trop Med Hyg, 1973; 67: 112-21.
629	Psotta-Schachtner C, Elsharkawi-Welt K, Harter G, Scharffetter-Kochanek K. [Papulovesicular exanthem after a safari in South Africa]. Hautarzt, 2014; 65: 229-33.
630	Shaw SE, Kenny MJ, Tasker S, Birtles RJ. Pathogen carriage by the cat flea Ctenocephalides felis (Bouche) in the United Kingdom. Vet Microbiol, 2004; 102: 183-88.
631	Reye AL, Arinola OG, Hubschen JM, Muller CP. Pathogen prevalence in ticks collected from the vegetation and livestock in Nigeria. Appl Environ Microbiol, 2012; 78: 2562-68.
632	Spitalska E, Boldisova E, Stefanidesova K, et al. Pathogenic microorganisms in ticks removed from Slovakian residents over the years 2008-2018. Ticks Tick Borne Dis, 2020; 12: 101626.
633	Barradas PF, Mesquita JR, Lima C, et al. Pathogenic Rickettsia in ticks of spur-thighed tortoise (Testudo graeca) sold in a Qatar live animal market. Transbound Emerg Dis, 2020; 67: 461-65.
634	Pichon B, Kahl O, Hammer B, Gray JS. Pathogens and host DNA in Ixodes ricinus nymphal ticks from a German forest. Vector Borne Zoonotic Dis, 2006; 6: 382-87.
635	Satta G, Chisu V, Cabras P, Fois F, Masala G. Pathogens and symbionts in ticks: a survey on tick species distribution and presence of tick-transmitted micro-organisms in Sardinia, Italy. J Med Microbiol, 2011; 60: 63-68.
636	Schreiber C, Krucken J, Beck S, et al. Pathogens in ticks collected from dogs in Berlin/Brandenburg, Germany. Parasit Vectors, 2014; 7: 535.
637	Burri C, Dupasquier C, Bastic V, Gern L. Pathogens of emerging tick-borne diseases, Anaplasma phagocytophilum, Rickettsia spp., and Babesia spp., in ixodes ticks collected from rodents at four sites in Switzerland (Canton of Bern). Vector Borne Zoonotic Dis, 2011; 11: 939-44.
638	Garcia-Garcia JC, Portillo A, Nunez MJ, Santibanez S, Castro B, Oteo JA. A patient from Argentina infected with Rickettsia massiliae. Am J Trop Med Hyg, 2010; 82: 691-92.
639	Beati L, Roux V, Ortuno A, Castella J, Porta FS, Raoult D. Phenotypic and genotypic characterization of spotted fever group Rickettsiae isolated from Catalan Rhipicephalus sanguineus ticks. J Clin Microbiol, 1996; 34: 2688-94.
640	Ishikura M, Ando S, Shinagawa Y, et al. Phylogenetic analysis of spotted fever group rickettsiae based on gltA, 17-kDa, and rOmpA genes amplified by nested PCR from ticks in Japan. Microbiol Immunol, 2003; 47: 823-32.
641	Nooroong P, Trinachartvanit W, Baimai V, Ahantarig A. Phylogenetic studies of bacteria (Rickettsia, Coxiella, and Anaplasma) in Amblyomma and Dermacentor ticks in Thailand and their co-infection. Ticks Tick Borne Dis, 2018; 9: 963-71.
642	Paddock CD, Denison AM, Lash RR, et al. Phylogeography of Rickettsia rickettsii genotypes associated with fatal Rocky Mountain spotted fever. Am J Trop Med Hyg, 2014; 91: 589-97.
643	Sokhna C, Mediannikov O, Fenollar F, et al. Point-of-care laboratory of pathogen diagnosis in rural Senegal. PLoS Negl Trop Dis, 2013; 7: e1999.
644	Bauer O, Baneth G, Eshkol T, Shaw SE, Harrus S. Polygenic detection of Rickettsia felis in cat fleas (Ctenocephalides felis) from Israel. Am J Trop Med Hyg, 2006; 74: 444-48.
645	Loftis AD, Reeves WK, Szumlas DE, et al. Population survey of Egyptian arthropods for rickettsial agents. Ann N Y Acad Sci, 2006; 1078: 364-67.
646	Takajo I, Sekizuka T, Fujita H, et al. Possible Case of Novel Spotted Fever Group Rickettsiosis in Traveler Returning to Japan from India. Emerg Infect Dis, 2016; 22: 1079-82.
647	Mourembou G, Lekana-Douki JB, Mediannikov O, et al. Possible Role of Rickettsia felis in Acute Febrile Illness among Children in Gabon. Emerg Infect Dis, 2015; 21: 1808-15.
648	Chochlakis D, Germanakis A, Chaliotis G, et al. Potential exposure of humans to Rickettsia felis in Greece. Acta Trop, 2018; 178: 40-45.
649	Hildebrandt A, Franke J, Meier F, Sachse S, Dorn W, Straube E. The potential role of migratory birds in transmission cycles of Babesia spp., Anaplasma phagocytophilum, and Rickettsia spp. Ticks Tick Borne Dis, 2010; 1: 105-07.
650	Miyashima Y, Iwamuro M, Shibata M, et al. Prediction of Disseminated Intravascular Coagulation by Liver Function Tests in Patients with Japanese Spotted Fever. Intern Med, 2018; 57: 197-202.
651	Nakamura T, Takagaki K, Matsubara Y, Kikuchi K. Predictive values of clinical parameters for severe Japanese spotted fever. J Infect Chemother, 2011; 17: 246-53.
652	Hodo CL, Forgacs D, Auckland LD, et al. Presence of diverse Rickettsia spp. and absence of Borrelia burgdorferi sensu lato in ticks in an East Texas forest with reduced tick density associated with controlled burns. Ticks Tick Borne Dis, 2020; 11: 101310.
653	Bernabeu-Wittel M, del Toro MD, Nogueras MM, et al. Presence of human past infections due to the Bar29 rickettsial strain in Southern Spain. J Infect, 2006; 52: e117-19.
654	Giammanco GM, Vitale G, Mansueto S, Capra G, Caleca MP, Ammatuna P. Presence of Rickettsia conorii subsp. israelensis, the causative agent of Israeli spotted fever, in Sicily, Italy, ascertained in a retrospective study. J Clin Microbiol, 2005; 43: 6027-31.
655	Marquez FJ, Muniain MA, Perez JM, Pachon J. Presence of Rickettsia felis in the cat flea from southwestern Europe. Emerg Infect Dis, 2002; 8: 89-91.
656	Peniche-Lara G, Jimenez-Delgadillo B, Munoz-Zanzi C, Cardenas-Marrufo M, Perez-Osorio C, Arias-Leon J. Presence of Rickettsia Species in a Marginalized Area of Yucatan, Mexico. J Trop Med, 2018; 2018: 7675828.
657	Faruque LI, Zaman RU, Gurley ES, et al. Prevalence and clinical presentation of Rickettsia, Coxiella, Leptospira, Bartonella and chikungunya virus infections among hospital-based febrile patients from December 2008 to November 2009 in Bangladesh. BMC Infect Dis, 2017; 17: 141.
658	Radzijevskaja J, Kaminskiene E, Lipatova I, et al. Prevalence and diversity of Rickettsia species in ectoparasites collected from small rodents in Lithuania. Parasit Vectors, 2018; 11: 375.
659	Remesar S, Diaz P, Portillo A, et al. Prevalence and molecular characterization of Rickettsia spp. in questing ticks from north-western Spain. Exp Appl Acarol, 2019; 79: 267-78.
660	Onyiche TE, Raileanu C, Tauchmann O, et al. Prevalence and molecular characterization of ticks and tick-borne pathogens of one-humped camels (Camelus dromedarius) in Nigeria. Parasit Vectors, 2020; 13: 428.
661	Pennisi MG, Capri A, Solano-Gallego L, Lombardo G, Torina A, Masucci M. Prevalence of antibodies against Rickettsia conorii, Babesia canis, Ehrlichia canis, and Anaplasma phagocytophilum antigens in dogs from the Stretto di Messina area (Italy). Ticks Tick Borne Dis, 2012; 3: 315-18.
662	Hidalgo M, Sanchez R, Orejuela L, Hernandez J, Walker DH, Valbuena G. Prevalence of antibodies against spotted fever group rickettsiae in a rural area of Colombia. Am J Trop Med Hyg, 2007; 77: 378-80.
663	Espejo E, Andres M, Perez J, et al. Prevalence of antibodies to Rickettsia conorii in human beings and dogs from Catalonia: a 20-year perspective. Epidemiol Infect, 2016; 144: 1889-94.
664	Niang M, Parola P, Tissot-Dupont H, Baidi L, Brouqui P, Raoult D. Prevalence of antibodies to Rickettsia conorii, Ricketsia africae, Rickettsia typhi and Coxiella burnetii in Mauritania. Eur J Epidemiol, 1998; 14: 817-18.
665	Punda-Polic V, Leko-Grbic J, Radulovic S. Prevalence of antibodies to rickettsiae in the north-western part of Bosnia and Herzegovina. Eur J Epidemiol, 1995; 11: 697-99.
666	Anaya-Ramirez E, Palacios-Salvatierra R, Mosquera P, et al. [Prevalence of antibodies to rickettsias and ehrlichias in four border departments of Peru]. Rev Peru Med Exp Salud Publica, 2017; 34: 268-72.
667	Starkey LA, West MD, Barrett AW, et al. Prevalence of antibodies to spotted fever group Rickettsia spp. and Ehrlichia spp. in coyotes (Canis latrans) in Oklahoma and Texas, USA. J Wildl Dis, 2013; 49: 670-73.
668	Radulovic S, Walker DH, Weiss K, Dzelalija B, Morovic M. Prevalence of antibodies to spotted fever group rickettsiae along the eastern coast of the Adriatic sea. J Clin Microbiol, 1993; 31: 2225-27.
669	Sexton DJ, Banks J, Graves S, Hughes K, Dwyer B. Prevalence of antibodies to spotted fever group rickettsiae in dogs from southeastern Australia. Am J Trop Med Hyg, 1991; 45: 243-48.
670	Segura-Porta F, Diestre-Ortin G, Ortuno-Romero A, et al. Prevalence of antibodies to spotted fever group rickettsiae in human beings and dogs from and endemic area of mediterranean spotted fever in Catalonia, Spain. Eur J Epidemiol, 1998; 14: 395-98.
671	Horta MC, Labruna MB, Sangioni LA, et al. Prevalence of antibodies to spotted fever group rickettsiae in humans and domestic animals in a Brazilian spotted fever-endemic area in the state of Sao Paulo, Brazil: serologic evidence for infection by Rickettsia rickettsii and another spotted fever group Rickettsia. Am J Trop Med Hyg, 2004; 71: 93-97.
672	Punda-Polic V, Klismanic Z, Capkun V. Prevalence of antibodies to spotted fever group rickettsiae in the region of Split (southern Croatia). Eur J Epidemiol, 2003; 18: 451-55.
673	Corwin A, Habib M, Olson J, Scott D, Ksiazek T, Watts DM. The prevalence of arboviral, rickettsial, and Hantaan-like viral antibody among schoolchildren in the Nile river delta of Egypt. Trans R Soc Trop Med Hyg, 1992; 86: 677-79.
674	Eremeeva ME, Oliveira A, Robinson JB, Ribakova N, Tokarevich NK, Dasch GA. Prevalence of bacterial agents in Ixodes persulcatus ticks from the Vologda Province of Russia. Ann N Y Acad Sci, 2006; 1078: 291-98.
675	Barrs VR, Beatty JA, Wilson BJ, et al. Prevalence of Bartonella species, Rickettsia felis, haemoplasmas and the Ehrlichia group in the blood of cats and fleas in eastern Australia. Aust Vet J, 2010; 88: 160-65.
676	Kamrani A, Parreira VR, Greenwood J, Prescott JF. The prevalence of Bartonella, hemoplasma, and Rickettsia felis infections in domestic cats and in cat fleas in Ontario. Can J Vet Res, 2008; 72: 411-19.
677	Yi S, Hongrong J, Wuchun C, Weiming F, Wendong J, Xin W. Prevalence of Candidatus Rickettsia tarasevichiae-Like Bacteria in Ixodid Ticks at 13 Sites on the Chinese-Russian Border. J Med Entomol, 2014; 51: 1304-07.
678	Pluta S, Hartelt K, Oehme R, Mackenstedt U, Kimmig P. Prevalence of Coxiella burnetii and Rickettsia spp. in ticks and rodents in southern Germany. Ticks Tick Borne Dis, 2010; 1: 145-47.
679	Cotte V, Bonnet S, Cote M, Vayssier-Taussat M. Prevalence of five pathogenic agents in questing Ixodes ricinus ticks from western France. Vector Borne Zoonotic Dis, 2010; 10: 723-30.
680	Zajac V, Wojcik-Fatla A, Sawczyn A, et al. Prevalence of infections and co-infections with 6 pathogens in Dermacentor reticulatus ticks collected in eastern Poland. Ann Agric Environ Med, 2017; 24: 26-32.
681	Franke J, Hildebrandt A, Meier F, Straube E, Dorn W. Prevalence of Lyme disease agents and several emerging pathogens in questing ticks from the German Baltic coast. J Med Entomol, 2011; 48: 441-44.
682	Lernout T, De Regge N, Tersago K, Fonville M, Suin V, Sprong H. Prevalence of pathogens in ticks collected from humans through citizen science in Belgium. Parasit Vectors, 2019; 12: 550.
683	Gracia MJ, Marcen JM, Pinal R, Calvete C, Rodes D. Prevalence of Rickettsia and Bartonella species in Spanish cats and their fleas. J Vector Ecol, 2015; 40: 233-39.
684	Daniel SA, Manika K, Arvanmdou M, Antoniadis A. Prevalence of Rickettsia conorii and Rickettsia typhi infections in the population of northern Greece. Am J Trop Med Hyg, 2002; 66: 76-79.
685	Tsai KH, Huang CG, Fang CT, Shu PY, Huang JH, Wu WJ. Prevalence of Rickettsia felis and the first identification of Bartonella henselae Fizz/CAL-1 in cat fleas (Siphonaptera: Pulicidae) from Taiwan. J Med Entomol, 2011; 48: 445-52.
686	Abdullah S, Lait P, Helps C, Newbury H, Wall R. The prevalence of Rickettsia felis DNA in fleas collected from cats and dogs in the UK. Vet Parasitol, 2020; 282: 109143.
687	Hawley JR, Shaw SE, Lappin MR. Prevalence of Rickettsia felis DNA in the blood of cats and their fleas in the United States. J Feline Med Surg, 2007; 9: 258-62.
688	Venzal JM, Perez-Martinez L, Felix ML, Portillo A, Blanco JR, Oteo JA. Prevalence of Rickettsia felis in Ctenocephalides felis and Ctenocephalides canis from Uruguay. Ann N Y Acad Sci, 2006; 1078: 305-08.
689	Horta MC, Chiebao DP, de Souza DB, et al. Prevalence of Rickettsia felis in the fleas Ctenocephalides felis felis and Ctenocephalides canis from two Indian villages in Sao Paulo Municipality, Brazil. Ann N Y Acad Sci, 2006; 1078: 361-63.
690	Blanco JR, Perez-Martinez L, Vallejo M, Santibanez S, Portillo A, Oteo JA. Prevalence of Rickettsia felis-like and Bartonella Spp. in Ctenocephalides felis and Ctenocephalides canis from La Rioja (Northern Spain). Ann N Y Acad Sci, 2006; 1078: 270-74.
691	Labruna MB, Horta MC, Aguiar DM, et al. Prevalence of Rickettsia infection in dogs from the urban and rural areas of Monte Negro municipality, western Amazon, Brazil. Vector Borne Zoonotic Dis, 2007; 7: 249-55.
692	Lindblom A, Wallmenius K, Sjowall J, et al. Prevalence of Rickettsia spp. in Ticks and Serological and Clinical Outcomes in Tick-Bitten Individuals in Sweden and on the Aland Islands. PLoS One, 2016; 11: e0166653.
693	Wallmenius K, Pettersson JH, Jaenson TG, Nilsson K. Prevalence of Rickettsia spp., Anaplasma phagocytophilum, and Coxiella burnetii in adult Ixodes ricinus ticks from 29 study areas in central and southern Sweden. Ticks Tick Borne Dis, 2012; 3: 100-06.
694	Fitak RR, Kelly DJ, Daniels MK, Jiang J, Richards AL, Fuerst PA. The prevalence of rickettsial and ehrlichial organisms in Amblyomma americanum ticks collected from Ohio and surrounding areas between 2000 and 2010. Ticks Tick Borne Dis, 2014; 5: 797-800.
695	May K, Strube C. Prevalence of Rickettsiales (Anaplasma phagocytophilum and Rickettsia spp.) in hard ticks (Ixodes ricinus) in the city of Hamburg, Germany. Parasitol Res, 2014; 113: 2169-75.
696	Lee S, Kakumanu ML, Ponnusamy L, et al. Prevalence of Rickettsiales in ticks removed from the skin of outdoor workers in North Carolina. Parasit Vectors, 2014; 7: 607.
697	Beati L, Kelly PJ, Matthewman LA, Mason PR, Raoult D. Prevalence of rickettsia-like organisms and spotted fever group rickettsiae in ticks (Acari: Ixodidae) from Zimbabwe. J Med Entomol, 1995; 32: 787-92.
698	Simpson GJG, Quan V, Frean J, et al. Prevalence of Selected Zoonotic Diseases and Risk Factors at a Human-Wildlife-Livestock Interface in Mpumalanga Province, South Africa. Vector Borne Zoonotic Dis, 2018; 18: 303-10.
699	Graf PC, Chretien JP, Ung L, Gaydos JC, Richards AL. Prevalence of seropositivity to spotted fever group rickettsiae and Anaplasma phagocytophilum in a large, demographically diverse US sample. Clin Infect Dis, 2008; 46: 70-77.
700	Guberman D, Mumcuoglu KY, Keysary A, Ioffe-Uspensky I, Miller J, Galun R. Prevalence of spotted fever group rickettsiae in ticks from southern Israel. J Med Entomol, 1996; 33: 979-82.
701	Dobler G, Essbauer S, Terzioglu R, Thomas A, Wolfel R. [Prevalence of tick-borne encephalitis virus and rickettsiae in ticks of the district Burgenland, Austria]. Wien Klin Wochenschr, 2008; 120: 45-48.
702	Mancini F, Di Luca M, Toma L, et al. Prevalence of tick-borne pathogens in an urban park in Rome, Italy. Ann Agric Environ Med, 2014; 21: 723-27.
703	Sayler KA, Loftis AD, Beatty SK, et al. Prevalence of Tick-Borne Pathogens in Host-Seeking Amblyomma americanum (Acari: Ixodidae) and Odocoileus virginianus (Artiodactyla: Cervidae) in Florida. J Med Entomol, 2016; 53: 949-56.
704	Reye AL, Stegniy V, Mishaeva NP, et al. Prevalence of tick-borne pathogens in Ixodes ricinus and Dermacentor reticulatus ticks from different geographical locations in Belarus. PLoS One, 2013; 8: e54476.
705	Hudman DA, Sargentini NJ. Prevalence of Tick-Borne Pathogens in Northeast Missouri. Mo Med, 2018; 115: 162-68.
706	Oechslin CP, Heutschi D, Lenz N, et al. Prevalence of tick-borne pathogens in questing Ixodes ricinus ticks in urban and suburban areas of Switzerland. Parasit Vectors, 2017; 10: 558.
707	Capligina V, Salmane I, Keiss O, et al. Prevalence of tick-borne pathogens in ticks collected from migratory birds in Latvia. Ticks Tick Borne Dis, 2014; 5: 75-81.
708	Gunes T, Atas M. The Prevalence of Tick-Borne Pathogens in Ticks Collected from the Northernmost Province (Sinop) of Turkey. Vector Borne Zoonotic Dis, 2020; 20: 171-76.
709	Torina A, Alongi A, Scimeca S, Vicente J, Caracappa S, de la Fuente J. Prevalence of tick-borne pathogens in ticks in Sicily. Transbound Emerg Dis, 2010; 57: 46-48.
710	Inokuma H, Ohashi M, Jilintai, Tanabe S, Miyahara K. Prevalence of tick-borne Rickettsia and Ehrlichia in Ixodes persulcatus and Ixodes ovatus in Tokachi district, Eastern Hokkaido, Japan. J Vet Med Sci, 2007; 69: 661-64.
711	St John HK, Adams ML, Masuoka PM, et al. Prevalence, Distribution, and Development of an Ecological Niche Model of Dermacentor variabilis Ticks Positive for Rickettsia montanensis. Vector Borne Zoonotic Dis, 2016; 16: 253-63.
712	de Lemos ER, Melles HH, Colombo S, et al. Primary isolation of spotted fever group rickettsiae from Amblyomma cooperi collected from Hydrochaeris hydrochaeris in Brazil. Mem Inst Oswaldo Cruz, 1996; 91: 273-75.
713	Mechai F, Han Y, Gachot B, et al. Pristinamycin for Rickettsia africae infection. J Travel Med, 2009; 16: 136-37.
714	Lowery K, Rosen T. Probable African Tick Bite Fever in the United States. Yale J Biol Med, 2020; 93: 49-54.
715	Maina AN, Farris CM, Odhiambo A, et al. Q Fever, Scrub Typhus, and Rickettsial Diseases in Children, Kenya, 2011-2012. Emerg Infect Dis, 2016; 22: 883-86.
716	Prabhu M, Nicholson WL, Roche AJ, et al. Q fever, spotted fever group, and typhus group rickettsioses among hospitalized febrile patients in northern Tanzania. Clin Infect Dis, 2011; 53: e8-15.
717	Pinn TG, Sowden D. Queensland tick typhus. Aust N Z J Med, 1998; 28: 824-26.
718	Fergie B, Basha J, McRae M, McCrossin I. Queensland tick typhus in rural New South Wales. Australas J Dermatol, 2017; 58: 224-27.
719	Wilson PA, Tierney L, Lai K, Graves S. Queensland tick typhus: three cases with unusual clinical features. Intern Med J, 2013; 43: 823-25.
720	Pakanen VM, Sormunen JJ, Sippola E, Blomqvist D, Kallio ER. Questing abundance of adult taiga ticks Ixodes persulcatus and their Borrelia prevalence at the north-western part of their distribution. Parasit Vectors, 2020; 13: 384.
721	Reis C, Cote M, Paul RE, Bonnet S. Questing ticks in suburban forest are infected by at least six tick-borne pathogens. Vector Borne Zoonotic Dis, 2011; 11: 907-16.
722	Sousa Almeida R, Pego PM, Pinto MJ, Matos Costa J. A Rare Case of Mediterranean Spotted Fever and Encephalitis. Case Rep Infect Dis, 2016; 2016: 2421540.
723	Beselga D, Campos A, Castro M, et al. A rare case of retinal artery occlusion in the context of mediterranean spotted Fever. Case Rep Ophthalmol, 2014; 5: 22-27.
724	Psaroulaki A, Antoniou M, Toumazos P, et al. Rats as indicators of the presence and dispersal of six zoonotic microbial agents in Cyprus, an island ecosystem: a seroepidemiological study. Trans R Soc Trop Med Hyg, 2010; 104: 733-39.
725	Mouffok N, Benabdellah A, Richet H, et al. Reemergence of rickettsiosis in Oran, Algeria. Ann N Y Acad Sci, 2006; 1078: 180-84.
726	Yancey CB, Hegarty BC, Qurollo BA, et al. Regional seroreactivity and vector-borne disease co-exposures in dogs in the United States from 2004-2010: utility of canine surveillance. Vector Borne Zoonotic Dis, 2014; 14: 724-32.
727	Munoz-Leal S, Marcili A, Fuentes-Castillo D, Ayala M, Labruna MB. A relapsing fever Borrelia and spotted fever Rickettsia in ticks from an Andean valley, central Chile. Exp Appl Acarol, 2019; 78: 403-20.
728	Leone S, De Marco M, Ghirga P, Nicastri E, Lazzari R, Narciso P. Retinopathy in Rickettsia conorii infection: case report in an immunocompetent host. Infection, 2008; 36: 384-86.
729	Blanda V, Torina A, La Russa F, et al. A retrospective study of the characterization of Rickettsia species in ticks collected from humans. Ticks Tick Borne Dis, 2017; 8: 610-14.
730	Shapiro MR, Fritz CL, Tait K, et al. Rickettsia 364D: a newly recognized cause of eschar-associated illness in California. Clin Infect Dis, 2010; 50: 541-48.
731	Moerbeck L, Vizzoni VF, Machado-Ferreira E, et al. Rickettsia (Rickettsiales: Rickettsiaceae) Vector Biodiversity in High Altitude Atlantic Forest Fragments Within a Semiarid Climate: A New Endemic Area of Spotted-Fever in Brazil. J Med Entomol, 2016; 53: 1458-66.
732	Rumer L, Graser E, Hillebrand T, et al. Rickettsia aeschlimannii in Hyalomma marginatum ticks, Germany. Emerg Infect Dis, 2011; 17: 325-26.
733	Matsumoto K, Parola P, Brouqui P, Raoult D. Rickettsia aeschlimannii in Hyalomma ticks from Corsica. Eur J Clin Microbiol Infect Dis, 2004; 23: 732-34.
734	Fernandez-Soto P, Encinas-Grandes A, Perez-Sanchez R. Rickettsia aeschlimannii in Spain: molecular evidence in Hyalomma marginatum and five other tick species that feed on humans. Emerg Infect Dis, 2003; 9: 889-90.
735	Germanakis A, Chochlakis D, Angelakis E, Tselentis Y, Psaroulaki A. Rickettsia aeschlimannii infection in a man, Greece. Emerg Infect Dis, 2013; 19: 1176-77.
736	Mokrani N, Parola P, Tebbal S, Dalichaouche M, Aouati A, Raoult D. Rickettsia aeschlimannii infection, Algeria. Emerg Infect Dis, 2008; 14: 1814-15.
737	Beati L, Meskini M, Thiers B, Raoult D. Rickettsia aeschlimannii sp. nov., a new spotted fever group rickettsia associated with Hyalomma marginatum ticks. Int J Syst Bacteriol, 1997; 47: 548-54.
738	Pretorius AM, Birtles RJ. Rickettsia aeschlimannii: A new pathogenic spotted fever group rickettsia, South Africa. Emerg Infect Dis, 2002; 8: 874.
739	Waner T, Keysary A, Eremeeva ME, et al. Rickettsia africae and Candidatus Rickettsia barbariae in ticks in Israel. Am J Trop Med Hyg, 2014; 90: 920-22.
740	Vogel H, Foley J, Fiorello CV. Rickettsia africae and Novel Rickettsial Strain in Amblyomma spp. Ticks, Nicaragua, 2013. Emerg Infect Dis, 2018; 24: 385-87.
741	Kelly P, Lucas H, Beati L, Yowell C, Mahan S, Dame J. Rickettsia africae in Amblyomma variegatum and domestic ruminants on eight Caribbean islands. J Parasitol, 2010; 96: 1086-88.
742	Lorusso V, Gruszka KA, Majekodunmi A, Igweh A, Welburn SC, Picozzi K. Rickettsia africae in Amblyomma variegatum ticks, Uganda and Nigeria. Emerg Infect Dis, 2013; 19: 1705-07.
743	Kernif T, Djerbouh A, Mediannikov O, et al. Rickettsia africae in Hyalomma dromedarii ticks from sub-Saharan Algeria. Ticks Tick Borne Dis, 2012; 3: 377-79.
744	Kelly PJ. Rickettsia africae in the West Indies. Emerg Infect Dis, 2006; 12: 224-26.
745	Stephany D, Buffet P, Rolain JM, Raoult D, Consigny PH. Rickettsia africae infection in man after travel to Ethiopia. Emerg Infect Dis, 2009; 15: 1867-69.
746	Oteo JA, Portillo A, Blanco JR, Ibarra V, Santibáñez S. [Rickettsia africae infection. Three cases confirmed by PCR]. Medicina clinica, 2004; 122: 786-88.
747	Mediannikov O, Trape JF, Diatta G, Parola P, Fournier PE, Raoult D. Rickettsia africae, Western Africa. Emerg Infect Dis, 2010; 16: 571-73.
748	Stromdahl EY, Vince MA, Billingsley PM, Dobbs NA, Williamson PC. Rickettsia amblyommii infecting Amblyomma americanum larvae. Vector Borne Zoonotic Dis, 2008; 8: 15-24.
749	Francis L, Paddock CD, Dykstra EA, Karpathy SE. Rickettsia and Anaplasma species in Dermacentor andersoni ticks from Washington. Ticks Tick Borne Dis, 2020; 11: 101422.
750	Moura-Martiniano NO, Machado-Ferreira E, Cardoso KM, et al. Rickettsia and vector biodiversity of spotted fever focus, Atlantic rain forest biome, Brazil. Emerg Infect Dis, 2014; 20: 498-500.
751	de Barros Lopes L, Guterres A, Rozental T, et al. Rickettsia bellii, Rickettsia amblyommii, and Laguna Negra hantavirus in an Indian reserve in the Brazilian Amazon. Parasit Vectors, 2014; 7: 191.
752	Babalis T, Dupont HT, Tselentis Y, Chatzichristodoulou C, Raoult D. Rickettsia conorii in Greece: comparison of a microimmunofluorescence assay and western blotting for seroepidemiology. Am J Trop Med Hyg, 1993; 48: 784-92.
753	Harrus S, Lior Y, Ephros M, et al. Rickettsia conorii in humans and dogs: a seroepidemiologic survey of two rural villages in Israel. Am J Trop Med Hyg, 2007; 77: 133-35.
754	Torina A, Fernandez de Mera IG, Alongi A, et al. Rickettsia conorii Indian tick typhus strain and R. slovaca in humans, Sicily. Emerg Infect Dis, 2012; 18: 1008-10.
755	Chisu V, Masala G, Foxi C, Socolovschi C, Raoult D, Parola P. Rickettsia conorii israelensis in Rhipicephalus sanguineus ticks, Sardinia, Italy. Ticks Tick Borne Dis, 2014; 5: 446-48.
756	Essbauer S, Hofmann M, Kleinemeier C, Wolfel S, Matthee S. Rickettsia diversity in southern Africa: A small mammal perspective. Ticks Tick Borne Dis, 2018; 9: 288-301.
757	Mediannikov O, Cabre O, Qu F, et al. Rickettsia felis and Bartonella clarridgeiae in fleas from New Caledonia. Vector Borne Zoonotic Dis, 2011; 11: 181-83.
758	Mba PA, Marie JL, Rolain JM, et al. Rickettsia felis and Bartonella henselae in fleas from Lebanon. Vector Borne Zoonotic Dis, 2011; 11: 991-92.
759	Silaghi C, Knaus M, Rapti D, Shukullari E, Pfister K, Rehbein S. Rickettsia felis and Bartonella spp. in fleas from cats in Albania. Vector Borne Zoonotic Dis, 2012; 12: 76-77.
760	Berrelha J, Briolant S, Muller F, et al. Rickettsia felis and Rickettsia massiliae in Ivory Coast, Africa. Clin Microbiol Infect, 2009; 15 Suppl 2: 251-52.
761	Mawuntu AHP, Johar E, Anggraeni R, et al. Rickettsia felis identified in two fatal cases of acute meningoencephalitis. PLoS Negl Trop Dis, 2020; 14: e0007893.
762	Socolovschi C, Pages F, Raoult D. Rickettsia felis in Aedes albopictus mosquitoes, Libreville, Gabon. Emerg Infect Dis, 2012; 18: 1687-89.
763	Tsai KH, Lu HY, Huang JH, et al. Rickettsia felis in cat fleas in Taiwan. Vector Borne Zoonotic Dis, 2009; 9: 561-63.
764	Abramowicz KF, Wekesa JW, Nwadike CN, et al. Rickettsia felis in cat fleas, Ctenocephalides felis parasitizing opossums, San Bernardino County, California. Med Vet Entomol, 2012; 26: 458-62.
765	Labruna MB, Ogrzewalska M, Moraes-Filho J, Lepe P, Gallegos JL, Lopez J. Rickettsia felis in Chile. Emerg Infect Dis, 2007; 13: 1794-95.
766	Horta MC, Ogrzewalska M, Azevedo MC, Costa FB, Ferreira F, Labruna MB. Rickettsia felis in Ctenocephalides felis felis from five geographic regions of Brazil. Am J Trop Med Hyg, 2014; 91: 96-100.
767	Nava S, Perez-Martinez L, Venzal JM, Portillo A, Santibanez S, Oteo JA. Rickettsia felis in Ctenocephalides felis from Argentina. Vector Borne Zoonotic Dis, 2008; 8: 465-66.
768	Troyo A, Alvarez D, Taylor L, et al. Rickettsia felis in Ctenocephalides felis from Guatemala and Costa Rica. Am J Trop Med Hyg, 2012; 86: 1054-56.
769	Oliveira RP, Galvao MA, Mafra CL, et al. Rickettsia felis in Ctenocephalides spp. fleas, Brazil. Emerg Infect Dis, 2002; 8: 317-19.
770	Nogueras MM, Pons I, Ortuno A, Lario S, Segura F. Rickettsia felis in fleas from Catalonia (Northeast Spain). Vector Borne Zoonotic Dis, 2011; 11: 479-83.
771	Gilles J, Just FT, Silaghi C, et al. Rickettsia felis in fleas, France. Emerg Infect Dis, 2008; 14: 684-86.
772	Gilles J, Just FT, Silaghi C, et al. Rickettsia felis in fleas, Germany. Emerg Infect Dis, 2008; 14: 1294-96.
773	Mediannikov O, Abdissa A, Diatta G, Trape JF, Raoult D. Rickettsia felis in fleas, southern Ethiopia, 2010. Emerg Infect Dis, 2012; 18: 1385-86.
774	Schloderer D, Owen H, Clark P, Stenos J, Fenwick SG. Rickettsia felis in fleas, Western Australia. Emerg Infect Dis, 2006; 12: 841-43.
775	Abarca K, Lopez J, Acosta-Jamett G, Martinez-Valdebenito C. Rickettsia felis in Rhipicephalus sanguineus from two distant Chilean cities. Vector Borne Zoonotic Dis, 2013; 13: 607-09.
776	Jiang J, Soeatmadji DW, Henry KM, Ratiwayanto S, Bangs MJ, Richards AL. Rickettsia felis in Xenopsylla cheopis, Java, Indonesia. Emerg Infect Dis, 2006; 12: 1281-83.
777	Richter J, Fournier PE, Petridou J, Haussinger D, Raoult D. Rickettsia felis infection acquired in Europe and documented by polymerase chain reaction. Emerg Infect Dis, 2002; 8: 207-08.
778	Ferdouse F, Hossain MA, Paul SK, et al. Rickettsia felis Infection among Humans, Bangladesh, 2012-2013. Emerg Infect Dis, 2015; 21: 1483-85.
779	Sothmann P, Keller C, Krumkamp R, et al. Rickettsia felis Infection in Febrile Children, Ghana. Am J Trop Med Hyg, 2017; 96: 783-85.
780	Maina AN, Knobel DL, Jiang J, et al. Rickettsia felis infection in febrile patients, western Kenya, 2007-2010. Emerg Infect Dis, 2012; 18: 328-31.
781	Renvoise A, Joliot AY, Raoult D. Rickettsia felis infection in man, France. Emerg Infect Dis, 2009; 15: 1126-27.
782	Lindblom A, Severinson K, Nilsson K. Rickettsia felis infection in Sweden: report of two cases with subacute meningitis and review of the literature. Scand J Infect Dis, 2010; 42: 906-09.
783	Znazen A, Rolain JM, Hammami A, Jemaa MB, Raoult D. Rickettsia felis infection, Tunisia. Emerg Infect Dis, 2006; 12: 138-40.
784	Dittrich S, Phommasone K, Anantatat T, et al. Rickettsia felis Infections and comorbid conditions, Laos, 2003-2011. Emerg Infect Dis, 2014; 20: 1402-04.
785	Lim MY, Brady H, Hambling T, Sexton K, Tompkins D, Slaney D. Rickettsia felis infections, New Zealand. Emerg Infect Dis, 2012; 18: 167-69.
786	Zavala-Velázquez JE, Ruiz-Sosa JA, Sánchez-Elias RA, Becerra-Carmona G, Walker DH. Rickettsia felis rickettsiosis in Yucatán. Lancet, 2000; 356: 1079-80.
787	Kelly PJ, Meads N, Theobald A, Fournier PE, Raoult D. Rickettsia felis, Bartonella henselae, and B. clarridgeiae, New Zealand. Emerg Infect Dis, 2004; 10: 967-68.
788	Zavala-Velazquez J, Laviada-Molina H, Zavala-Castro J, et al. Rickettsia felis, the agent of an emerging infectious disease: Report of a new case in Mexico. Arch Med Res, 2006; 37: 419-22.
789	Kelly PJ, Lucas H, Eremeeva ME, et al. Rickettsia felis, West Indies. Emerg Infect Dis, 2010; 16: 570-71.
790	Socolovschi C, Mediannikov O, Sokhna C, et al. Rickettsia felis-associated uneruptive fever, Senegal. Emerg Infect Dis, 2010; 16: 1140-42.
791	Abdad MY, Abdallah RA, Karkouri KE, et al. Rickettsia gravesii sp. nov.: a novel spotted fever group rickettsia in Western Australian Amblyomma triguttatum triguttatum ticks. Int J Syst Evol Microbiol, 2017; 67: 3156-61.
792	Dobec M, Golubic D, Punda-Polic V, Kaeppeli F, Sievers M. Rickettsia helvetica in Dermacentor reticulatus ticks. Emerg Infect Dis, 2009; 15: 98-100.
793	Nilsson K, Lindquist O, Liu AJ, Jaenson TG, Friman G, Pahlson C. Rickettsia helvetica in Ixodes ricinus ticks in Sweden. J Clin Microbiol, 1999; 37: 400-03.
794	Nilsson K, Elfving K, Pahlson C. Rickettsia helvetica in patient with meningitis, Sweden, 2006. Emerg Infect Dis, 2010; 16: 490-92.
795	Murphy H, Renvoise A, Pandey P, Parola P, Raoult D. Rickettsia honei infection in human, Nepal, 2009. Emerg Infect Dis, 2011; 17: 1865-67.
796	Elliott LB, Fournier PV, Teltow GJ. Rickettsia in Texas. Ann N Y Acad Sci, 1990; 590: 221-26.
797	Stephenson R. Rickettsia in the regiment. J R Army Med Corps, 1989; 135: 21-24.
798	Qin XR, Han HJ, Han FJ, et al. Rickettsia japonica and Novel Rickettsia Species in Ticks, China. Emerg Infect Dis, 2019; 25: 992-95.
799	Sando E, Suzuki M, Katayama M, Taira M, Fujita H, Ariyoshi K. Rickettsia japonica Infection after Land Leech Bite, Japan. Emerg Infect Dis, 2019; 25: 1243-45.
800	Li H, Zhang PH, Du J, et al. Rickettsia japonica Infections in Humans, Xinyang, China, 2014-2017. Emerg Infect Dis, 2019; 25: 1719-22.
801	Lu Q, Yu J, Yu L, et al. Rickettsia japonica Infections in Humans, Zhejiang Province, China, 2015. Emerg Infect Dis, 2018; 24: 2077-79.
802	Jado I, Oteo JA, Aldamiz M, et al. Rickettsia monacensis and human disease, Spain. Emerg Infect Dis, 2007; 13: 1405-07.
803	Madeddu G, Mancini F, Caddeo A, et al. Rickettsia monacensis as cause of Mediterranean spotted fever-like illness, Italy. Emerg Infect Dis, 2012; 18: 702-04.
804	Simser JA, Palmer AT, Fingerle V, Wilske B, Kurtti TJ, Munderloh UG. Rickettsia monacensis sp. nov., a spotted fever group Rickettsia, from ticks (Ixodes ricinus) collected in a European city park. Appl Environ Microbiol, 2002; 68: 4559-66.
805	Loarte MDC, Melenotte C, Cassir N, et al. Rickettsia mongolitimonae Encephalitis, Southern France, 2018. Emerg Infect Dis, 2020; 26: 362-64.
806	Fournier PE, Tissot-Dupont H, Gallais H, Raoult DR. Rickettsia mongolotimonae: a rare pathogen in France. Emerg Infect Dis, 2000; 6: 290-92.
807	Paddock CD, Hecht JA, Green AN, et al. Rickettsia parkeri (Rickettsiales: Rickettsiaceae) in the Sky Islands of West Texas. J Med Entomol, 2020; 57: 1582-87.
808	Allerdice MEJ, Hecht JA, Lash RR, Karpathy SE, Paddock CD. Rickettsia parkeri and "Candidatus Rickettsia andeanae" in Amblyomma maculatum (Acari: Ixodidae) collected from the Atlanta metropolitan area, Georgia, United States. Ticks Tick Borne Dis, 2019; 10: 1066-69.
809	Noden BH, Roselli MA, Loss SR. Rickettsia parkeri and Candidatus Rickettsia andeanae in Amblyomma maculatum Group Ticks. Emerg Infect Dis, 2020; 26: 371-74.
810	Ferrari FA, Goddard J, Paddock CD, Varela-Stokes AS. Rickettsia parkeri and Candidatus Rickettsia andeanae in Gulf Coast ticks, Mississippi, USA. Emerg Infect Dis, 2012; 18: 1705-07.
811	Delgado-de la Mora J, Sanchez-Montes S, Licona-Enriquez JD, et al. Rickettsia parkeri and Candidatus Rickettsia andeanae in Tick of the Amblyomma maculatum Group, Mexico. Emerg Infect Dis, 2019; 25: 836-38.
812	Pagac BB, Miller MK, Mazzei MC, Nielsen DH, Jiang J, Richards AL. Rickettsia parkeri and Rickettsia montanensis, Kentucky and Tennessee, USA. Emerg Infect Dis, 2014; 20: 1750-52.
813	Cohen SB, Yabsley MJ, Garrison LE, et al. Rickettsia parkeri in Amblyomma americanum ticks, Tennessee and Georgia, USA. Emerg Infect Dis, 2009; 15: 1471-73.
814	Varela-Stokes AS, Paddock CD, Engber B, Toliver M. Rickettsia parkeri in Amblyomma maculatum ticks, North Carolina, USA, 2009-2010. Emerg Infect Dis, 2011; 17: 2350-53.
815	Venzal JM, Portillo A, Estrada-Pena A, Castro O, Cabrera PA, Oteo JA. Rickettsia parkeri in Amblyomma triste from Uruguay. Emerg Infect Dis, 2004; 10: 1493-95.
816	Nava S, Elshenawy Y, Eremeeva ME, Sumner JW, Mastropaolo M, Paddock CD. Rickettsia parkeri in Argentina. Emerg Infect Dis, 2008; 14: 1894-97.
817	Silveira I, Pacheco RC, Szabo MP, Ramos HG, Labruna MB. Rickettsia parkeri in Brazil. Emerg Infect Dis, 2007; 13: 1111-13.
818	Sanchez-Montes S, Lopez-Perez AM, Guzman-Cornejo C, et al. Rickettsia parkeri in Dermacentor parumapertus Ticks, Mexico. Emerg Infect Dis, 2018; 24: 1108-11.
819	Wright CL, Nadolny RM, Jiang J, et al. Rickettsia parkeri in gulf coast ticks, southeastern Virginia, USA. Emerg Infect Dis, 2011; 17: 896-98.
820	Pacheco RC, Venzal JM, Richtzenhain LJ, Labruna MB. Rickettsia parkeri in Uruguay. Emerg Infect Dis, 2006; 12: 1804-05.
821	Whitman TJ, Richards AL, Paddock CD, et al. Rickettsia parkeri infection after tick bite, Virginia. Emerg Infect Dis, 2007; 13: 334-36.
822	Grasperge BJ, Wolfson W, Macaluso KR. Rickettsia parkeri infection in domestic dogs, Southern Louisiana, USA, 2011. Emerg Infect Dis, 2012; 18: 995-97.
823	Kelman P, Thompson CW, Hynes W, et al. Rickettsia parkeri infections diagnosed by eschar biopsy, Virginia, USA. Infection, 2018; 46: 559-63.
824	Paddock CD, Finley RW, Wright CS, et al. Rickettsia parkeri rickettsiosis and its clinical distinction from Rocky Mountain spotted fever. Clin Infect Dis, 2008; 47: 1188-96.
825	Romer Y, Nava S, Govedic F, et al. Rickettsia parkeri rickettsiosis in different ecological regions of Argentina and its association with Amblyomma tigrinum as a potential vector. Am J Trop Med Hyg, 2014; 91: 1156-60.
826	Romer Y, Seijo AC, Crudo F, et al. Rickettsia parkeri Rickettsiosis, Argentina. Emerg Infect Dis, 2011; 17: 1169-73.
827	Herrick KL, Pena SA, Yaglom HD, et al. Rickettsia parkeri Rickettsiosis, Arizona, USA. Emerg Infect Dis, 2016; 22: 780-85.
828	Paddock CD, Sumner JW, Comer JA, et al. Rickettsia parkeri: a newly recognized cause of spotted fever rickettsiosis in the United States. Clin Infect Dis, 2004; 38: 805-11.
829	Kaskas NM, Ledet JJ, Wong A, Muzny CA, Elopre L, Hughey L. Rickettsia parkeri: eschar diagnosis. J Am Acad Dermatol, 2014; 71: e87-89.
830	Matsumoto K, Grzeszczuk A, Brouqui P, Raoult D. Rickettsia raoultii and Anaplasma phagocytophilum in Dermacentor reticulatus ticks collected from Bialowieza Primeval Forest European bison (Bison bonasus bonasus), Poland. Clin Microbiol Infect, 2009; 15 Suppl 2: 286-87.
831	Karbowiak G, Slivinska K, Chmielewski T, et al. Rickettsia raoultii in Dermacentor reticulatus Ticks, Chernobyl Exclusion Zone, Ukraine, 2010. Emerg Infect Dis, 2016; 22: 2214-15.
832	Wang Y, Liu Z, Yang J, et al. Rickettsia raoultii-like bacteria in Dermacentor spp. ticks, Tibet, China. Emerg Infect Dis, 2012; 18: 1532-34.
833	Berrada ZL, Goethert HK, Cunningham J, Telford SR, 3rd. Rickettsia rickettsii (Rickettsiales: Rickettsiaceae) in Amblyomma americanum (Acari: Ixodidae) from Kansas. J Med Entomol, 2011; 48: 461-67.
834	Faccini-Martinez AA, Costa FB, Hayama-Ueno TE, et al. Rickettsia rickettsii in Amblyomma patinoi ticks, Colombia. Emerg Infect Dis, 2015; 21: 537-39.
835	Eremeeva ME, Zambrano ML, Anaya L, et al. Rickettsia rickettsii in Rhipicephalus ticks, Mexicali, Mexico. J Med Entomol, 2011; 48: 418-21.
836	Breitschwerdt EB, Hegarty BC, Maggi RG, Lantos PM, Aslett DM, Bradley JM. Rickettsia rickettsii transmission by a lone star tick, North Carolina. Emerg Infect Dis, 2011; 17: 873-75.
837	Lewin MR, Bouyer DH, Walker DH, Musher DM. Rickettsia sibirica infection in members of scientific expeditions to northern Asia. Lancet, 2003; 362: 1201-02.
838	de Sousa R, Barata C, Vitorino L, et al. Rickettsia sibirica isolation from a patient and detection in ticks, Portugal. Emerg Infect Dis, 2006; 12: 1103-08.
839	Socolovschi C, Barbarot S, Lefebvre M, Parola P, Raoult D. Rickettsia sibirica mongolitimonae in traveler from Egypt. Emerg Infect Dis, 2010; 16: 1495-96.
840	Nouchi A, Monsel G, Jaspard M, Jannic A, Angelakis E, Caumes E. Rickettsia sibirica mongolitimonae infection in a woman travelling from Cameroon: a case report and review of the literature. J Travel Med, 2018; 25.
841	Pulido-Perez A, Gomez-Recuero L, Lozano-Masdemont B, Suarez-Fernandez R. [Rickettsia sibirica mongolitimonae infection in two immunocompetent adults]. Enferm Infecc Microbiol Clin, 2015; 33: 635-36.
842	Angelakis E, Richet H, Raoult D. Rickettsia sibirica mongolitimonae Infection, France, 2010-2014. Emerg Infect Dis, 2016; 22: 880-82.
843	Cordier C, Tattevin P, Leyer C, Cailleaux M, Raoult D, Angelakis E. Rickettsia sibirica mongolitimonae infection, Sri Lanka. J Infect Dev Ctries, 2017; 11: 668-71.
844	Kuscu F, Orkun O, Ulu A, et al. Rickettsia sibirica mongolitimonae Infection, Turkey, 2016. Emerg Infect Dis, 2017; 23: 1214-16.
845	Caron J, Rolain JM, Mura F, Guillot B, Raoult D, Bessis D. Rickettsia sibirica subsp. mongolitimonae infection and retinal vasculitis. Emerg Infect Dis, 2008; 14: 683-84.
846	Parola P, Rovery C, Rolain JM, Brouqui P, Davoust B, Raoult D. Rickettsia slovaca and R. raoultii in tick-borne Rickettsioses. Emerg Infect Dis, 2009; 15: 1105-08.
847	Selmi M, Bertolotti L, Tomassone L, Mannelli A. Rickettsia slovaca in Dermacentor marginatus and tick-borne lymphadenopathy, Tuscany, Italy. Emerg Infect Dis, 2008; 14: 817-20.
848	Pluta S, Tewald F, Hartelt K, Oehme R, Kimmig P, Mackenstedt U. Rickettsia slovaca in Dermacentor marginatus ticks, Germany. Emerg Infect Dis, 2009; 15: 2077-78.
849	Fernandez-Soto P, Perez-Sanchez R, Encinas-Grandes A, Alamo Sanz R. Rickettsia slovaca in Dermacentor ticks found on humans in Spain. Eur J Clin Microbiol Infect Dis, 2006; 25: 129-31.
850	Anton E, Nogueras MM, Pons I, et al. Rickettsia slovaca infection in humans in the northeast of Spain: seroprevalence study. Vector Borne Zoonotic Dis, 2008; 8: 689-94.
851	de Sousa R, Pereira BI, Nazareth C, et al. Rickettsia slovaca infection in humans, Portugal. Emerg Infect Dis, 2013; 19: 1627-29.
852	Ibarra V, Oteo JA, Portillo A, et al. Rickettsia slovaca infection: DEBONEL/TIBOLA. Ann N Y Acad Sci, 2006; 1078: 206-14.
853	Fujita H, Kadosaka T, Nitta Y, et al. Rickettsia sp. in Ixodes granulatus ticks, Japan. Emerg Infect Dis, 2008; 14: 1963-65.
854	Socolovschi C, Pages F, Ndiath MO, Ratmanov P, Raoult D. Rickettsia species in African Anopheles mosquitoes. PLoS One, 2012; 7: e48254.
855	Spitalska E, Boldis V, Mosansky L, Sparagano O, Stanko M. Rickettsia species in fleas collected from small mammals in Slovakia. Parasitol Res, 2015; 114: 4333-39.
856	Gargili A, Palomar AM, Midilli K, Portillo A, Kar S, Oteo JA. Rickettsia species in ticks removed from humans in Istanbul, Turkey. Vector Borne Zoonotic Dis, 2012; 12: 938-41.
857	Labruna MB, Whitworth T, Horta MC, et al. Rickettsia species infecting Amblyomma cooperi ticks from an area in the state of Sao Paulo, Brazil, where Brazilian spotted fever is endemic. J Clin Microbiol, 2004; 42: 90-98.
858	Paddock CD, Yoshimizu MH, Zambrano ML, et al. Rickettsia Species Isolated from Dermacentor occidentalis (Acari: Ixodidae) from California. J Med Entomol, 2018; 55: 1555-60.
859	de Sousa KCM, Herrera HM, Rocha FL, et al. Rickettsia spp. among wild mammals and their respective ectoparasites in Pantanal wetland, Brazil. Ticks Tick Borne Dis, 2018; 9: 10-17.
860	Schicht S, Schnieder T, Strube C. Rickettsia spp. and coinfections with other pathogenic microorganisms in hard ticks from northern Germany. J Med Entomol, 2012; 49: 766-71.
861	Wolfel R, Terzioglu R, Kiessling J, et al. Rickettsia spp. in Ixodes ricinus ticks in Bavaria, Germany. Ann N Y Acad Sci, 2006; 1078: 509-11.
862	Obiegala A, Oltersdorf C, Silaghi C, et al. Rickettsia spp. in small mammals and their parasitizing ectoparasites from Saxony, Germany. Vet Parasitol Reg Stud Reports, 2016; 5: 19-24.
863	Chmielewski T, Podsiadly E, Karbowiak G, Tylewska-Wierzbanowska S. Rickettsia spp. in ticks, Poland. Emerg Infect Dis, 2009; 15: 486-88.
864	Schex S, Dobler G, Riehm J, Muller J, Essbauer S. Rickettsia spp. in wild small mammals in Lower Bavaria, South-Eastern Germany. Vector Borne Zoonotic Dis, 2011; 11: 493-502.
865	Egizi A, Gable S, Jordan RA. Rickettsia spp. Infecting Lone Star Ticks (Amblyomma americanum) (Acari: Ixodidae) in Monmouth County, New Jersey. J Med Entomol, 2020; 57: 974-78.
866	Eremeeva ME, Warashina WR, Sturgeon MM, et al. Rickettsia typhi and R. felis in rat fleas (Xenopsylla cheopis), Oahu, Hawaii. Emerg Infect Dis, 2008; 14: 1613-15.
867	Christou C, Psaroulaki A, Antoniou M, et al. Rickettsia typhi and Rickettsia felis in Xenopsylla cheopis and Leptopsylla segnis parasitizing rats in Cyprus. Am J Trop Med Hyg, 2010; 83: 1301-04.
868	Peniche-Lara G, Dzul-Rosado K, Perez-Osorio C, Zavala-Castro J. Rickettsia typhi in rodents and R. felis in fleas in Yucatan as a possible causal agent of undefined febrile cases. Rev Inst Med Trop Sao Paulo, 2015; 57: 129-32.
869	Dzelalija B, Punda-Polic V, Medic A, Dobec M. Rickettsiae and rickettsial diseases in Croatia: Implications for travel medicine. Travel Med Infect Dis, 2016; 14: 436-43.
870	Marié JL, Davoust B, Socolovschi C, et al. Rickettsiae in arthropods collected from red foxes (Vulpes vulpes) in France. Comp Immunol Microbiol Infect Dis, 2012; 35: 59-62.
871	Khaldi M, Socolovschi C, Benyettou M, et al. Rickettsiae in arthropods collected from the North African Hedgehog (Atelerix algirus) and the desert hedgehog (Paraechinus aethiopicus) in Algeria. Comp Immunol Microbiol Infect Dis, 2012; 35: 117-22.
872	Trout R, Steelman CD, Szalanski AL, Williamson PC. Rickettsiae in Gulf Coast ticks, Arkansas, USA. Emerg Infect Dis, 2010; 16: 830-32.
873	Venclikova K, Rudolf I, Mendel J, Betasova L, Hubalek Z. Rickettsiae in questing Ixodes ricinus ticks in the Czech Republic. Ticks Tick Borne Dis, 2014; 5: 135-38.
874	Marquez FJ, Millan J. Rickettsiae in ticks from wild and domestic carnivores of Donana National Park (Spain) and surrounding area. Clin Microbiol Infect, 2009; 15 Suppl 2: 224-26.
875	Marquez FJ. Rickettsiae in ticks from wild ungulates of Sierra Nevada and Donana national parks (Spain). Clin Microbiol Infect, 2009; 15 Suppl 2: 227-29.
876	Gaowa, Ohashi N, Aochi M, et al. Rickettsiae in ticks, Japan, 2007-2011. Emerg Infect Dis, 2013; 19: 338-40.
877	Socolovschi C, Reynaud P, Kernif T, Raoult D, Parola P. Rickettsiae of spotted fever group, Borrelia valaisiana, and Coxiella burnetii in ticks on passerine birds and mammals from the Camargue in the south of France. Ticks Tick Borne Dis, 2012; 3: 355-60.
878	Blanton LS, Vohra RF, Fistein L, Quade B, Walker DH, Bouyer DH. Rickettsiae Within the Fleas of Feral Cats in Galveston, Texas. Vector Borne Zoonotic Dis, 2019; 19: 647-51.
879	de Lemos ER, Machado RD, Pires FD, Machado SL, da Costa LM, Coura JR. Rickettsiae-infected ticks in an endemic area of spotted fever in the State of Minas Gerais, Brazil. Mem Inst Oswaldo Cruz, 1997; 92: 477-81.
880	Raoult D, Toga B, Chaudet H, Chiche-Portiche C. Rickettsial antibody in southern France: antibodies to Rickettsia conorii and Coxiella burnetii among urban, suburban and semi-rural blood donors. Trans R Soc Trop Med Hyg, 1987; 81: 80-81.
881	Kocher C, Morrison AC, Leguia M, et al. Rickettsial Disease in the Peruvian Amazon Basin. PLoS Negl Trop Dis, 2016; 10: e0004843.
882	Rathi NB, Rathi AN, Goodman MH, Aghai ZH. Rickettsial diseases in central India: proposed clinical scoring system for early detection of spotted fever. Indian Pediatr, 2011; 48: 867-72.
883	Biswal M, Krishnamoorthi S, Bisht K, et al. Rickettsial Diseases: Not Uncommon Causes of Acute Febrile Illness in India. Trop Med Infect Dis, 2020; 5.
884	Premaratna R, Ariyaratna N, Attanayake C, Bandara W, Chandrasena N, de Silva HJ. Rickettsial infection among military personnel deployed in Northern Sri Lanka. BMC Infect Dis, 2014; 14: 3864.
885	Sangioni LA, Horta MC, Vianna MC, et al. Rickettsial infection in animals and Brazilian spotted fever endemicity. Emerg Infect Dis, 2005; 11: 265-70.
886	Bermudez CS, Zaldivar AY, Spolidorio MG, et al. Rickettsial infection in domestic mammals and their ectoparasites in El Valle de Anton, Cocle, Panama. Vet Parasitol, 2011; 177: 134-38.
887	Mullins KE, Maina AN, Krueger L, et al. Rickettsial Infections among Cats and Cat Fleas in Riverside County, California. Am J Trop Med Hyg, 2018; 99: 291-96.
888	Maina AN, Fogarty C, Krueger L, et al. Rickettsial Infections among Ctenocephalides felis and Host Animals during a Flea-Borne Rickettsioses Outbreak in Orange County, California. PLoS One, 2016; 11: e0160604.
889	Phongmany S, Rolain JM, Phetsouvanh R, et al. Rickettsial infections and fever, Vientiane, Laos. Emerg Infect Dis, 2006; 12: 256-62.
890	Tshokey T, Stenos J, Durrheim DN, et al. Rickettsial Infections and Q Fever Amongst Febrile Patients in Bhutan. Trop Med Infect Dis, 2018; 3.
891	Premaratna R, Loftis AD, Chandrasena TG, Dasch GA, de Silva HJ. Rickettsial infections and their clinical presentations in the Western Province of Sri Lanka: a hospital-based study. Int J Infect Dis, 2008; 12: 198-202.
892	Barbara KA, Farzeli A, Ibrahim IN, et al. Rickettsial infections of fleas collected from small mammals on four islands in Indonesia. J Med Entomol, 2010; 47: 1173-78.
893	Salva I, de Sousa R, Gouveia C. Rickettsial meningitis. BMJ Case Rep, 2014; 2014.
894	Campos SDE, Cunha NCD, Machado CSC, et al. Rickettsial pathogens circulating in urban districts of Rio de Janeiro, without report of human Brazilian Spotted Fever. Rev Bras Parasitol Vet, 2020; 29: e014220.
895	Kho KL, Koh FX, Hasan LI, et al. Rickettsial seropositivity in the indigenous community and animal farm workers, and vector surveillance in Peninsular Malaysia. Emerg Microbes Infect, 2017; 6: e18.
896	Kowalec M, Szewczyk T, Welc-Faleciak R, Sinski E, Karbowiak G, Bajer A. Rickettsiales Occurrence and Co-occurrence in Ixodes ricinus Ticks in Natural and Urban Areas. Microb Ecol, 2019; 77: 890-904.
897	Hananiya A, Douglas LC, Fagan M. Rickettsialpox in a Pediatric Patient. Pediatr Emerg Care, 2017; 33: 260-62.
898	Paddock CD, Zaki SR, Koss T, et al. Rickettsialpox in New York City: a persistent urban zoonosis. Ann N Y Acad Sci, 2003; 990: 36-44.
899	Krusell A, Comer JA, Sexton DJ. Rickettsialpox in North Carolina: a case report. Emerg Infect Dis, 2002; 8: 727-28.
900	Ozturk MK, Gunes T, Kose M, Coker C, Radulovic S. Rickettsialpox in Turkey. Emerg Infect Dis, 2003; 9: 1498-99.
901	Brettman LR, Lewin S, Holzman RS, et al. Rickettsialpox: report of an outbreak and a contemporary review. Medicine (Baltimore), 1981; 60: 363-72.
902	Saini R, Pui JC, Burgin S. Rickettsialpox: report of three cases and a review. J Am Acad Dermatol, 2004; 51: S137-42.
903	Delord M, Socolovschi C, Parola P. Rickettsioses and Q fever in travelers (2004-2013). Travel Med Infect Dis, 2014; 12: 443-58.
904	Mahara F. Rickettsioses in Japan and the far East. Ann N Y Acad Sci, 2006; 1078: 60-73.
905	Kularatne SA, Rajapakse RP, Wickramasinghe WM, et al. Rickettsioses in the central hills of Sri Lanka: serological evidence of increasing burden of spotted fever group. Int J Infect Dis, 2013; 17: e988-92.
906	Ndip LM, Biswas HH, Nfonsam LE, et al. Risk factors for African tick-bite fever in rural central Africa. Am J Trop Med Hyg, 2011; 84: 608-13.
907	Devamani CS, Schmidt WP, Ariyoshi K, Anitha A, Kalaimani S, Prakash JAJ. Risk Factors for Scrub Typhus, Murine Typhus, and Spotted Fever Seropositivity in Urban Areas, Rural Plains, and Peri-Forest Hill Villages in South India: A Cross-Sectional Study. Am J Trop Med Hyg, 2020; 103: 238-48.
908	Matei IA, Kalmar Z, Lupse M, et al. The risk of exposure to rickettsial infections and human granulocytic anaplasmosis associated with Ixodes ricinus tick bites in humans in Romania: A multiannual study. Ticks Tick Borne Dis, 2017; 8: 375-78.
909	Szekeres S, Docters van Leeuwen A, Toth E, Majoros G, Sprong H, Foldvari G. Road-killed mammals provide insight into tick-borne bacterial pathogen communities within urban habitats. Transbound Emerg Dis, 2019; 66: 277-86.
910	Licona-Enriquez JD, Delgado-de la Mora J, Paddock CD, Ramirez-Rodriguez CA, Candia-Plata MDC, Hernandez GA. Rocky Mountain Spotted Fever and Pregnancy: Four Cases from Sonora, Mexico. Am J Trop Med Hyg, 2017; 97: 795-98.
911	Kirkland KB, Marcom PK, Sexton DJ, Dumler JS, Walker DH. Rocky Mountain spotted fever complicated by gangrene: report of six cases and review. Clin Infect Dis, 1993; 16: 629-34.
912	Demma LJ, Traeger MS, Nicholson WL, et al. Rocky Mountain spotted fever from an unexpected tick vector in Arizona. N Engl J Med, 2005; 353: 587-94.
913	Paddock CD, Fernandez S, Echenique GA, et al. Rocky Mountain spotted fever in Argentina. Am J Trop Med Hyg, 2008; 78: 687-92.
914	Labruna MB, Kamakura O, Moraes-Filho J, Horta MC, Pacheco RC. Rocky Mountain spotted fever in dogs, Brazil. Emerg Infect Dis, 2009; 15: 458-60.
915	Alvarez-Hernandez G, Candia-Plata Mdel C, Delgado-de la Mora J, Acuna-Melendrez NH, Vargas-Ortega AP, Licona-Enriquez JD. [Rocky Mountain spotted fever in Mexican children: Clinical and mortality factors]. Salud Publica Mex, 2016; 58: 385-92.
916	Tribaldos M, Zaldivar Y, Bermudez S, et al. Rocky Mountain spotted fever in Panama: a cluster description. J Infect Dev Ctries, 2011; 5: 737-41.
917	Calero C, Nunez JM, Silva Goytia R. Rocky Mountain spotted fever in Panama; report of two cases. Am J Trop Med Hyg, 1952; 1: 631-36.
918	Chapman AS, Murphy SM, Demma LJ, et al. Rocky Mountain spotted fever in the United States, 1997-2002. Vector Borne Zoonotic Dis, 2006; 6: 170-78.
919	Openshaw JJ, Swerdlow DL, Krebs JW, et al. Rocky mountain spotted fever in the United States, 2000-2007: interpreting contemporary increases in incidence. Am J Trop Med Hyg, 2010; 83: 174-82.
920	Hidalgo M, Orejuela L, Fuya P, et al. Rocky Mountain spotted fever, Colombia. Emerg Infect Dis, 2007; 13: 1058-60.
921	Estripeaut D, Aramburu MG, Saez-Llorens X, et al. Rocky Mountain spotted fever, Panama. Emerg Infect Dis, 2007; 13: 1763-65.
922	Masters EJ, Olson GS, Weiner SJ, Paddock CD. Rocky Mountain spotted fever: a clinician's dilemma. Arch Intern Med, 2003; 163: 769-74.
923	Reinauer KM, Jaschonek K, Kusch G, Heizmann WR, Doller PC, Jenss H. [Rocky Mountain spotted fever]. Dtsch Med Wochenschr, 1990; 115: 53-56.
924	Palomar AM, Santibanez P, Mazuelas D, et al. Role of birds in dispersal of etiologic agents of tick-borne zoonoses, Spain, 2009. Emerg Infect Dis, 2012; 18: 1188-91.
925	Segura F, Pons I, Miret J, Pla J, Ortuno A, Nogueras MM. The role of cats in the eco-epidemiology of spotted fever group diseases. Parasit Vectors, 2014; 7: 353.
926	Dwuznik D, Mierzejewska EJ, Drabik P, et al. The role of juvenile Dermacentor reticulatus ticks as vectors of microorganisms and the problem of 'meal contamination'. Exp Appl Acarol, 2019; 78: 181-202.
927	Tijsse-Klasen E, Fonville M, Reimerink JH, Spitzen-van der Sluijs A, Sprong H. Role of sand lizards in the ecology of Lyme and other tick-borne diseases in the Netherlands. Parasit Vectors, 2010; 3: 42.
928	Cascio A, Torina A, Valenzise M, et al. Scalp eschar and neck lymphadenopathy caused by Rickettsia massiliae. Emerg Infect Dis, 2013; 19: 836-37.
929	Nguyen HM, Theppannga W, Vongphayloth K, Douangngeun B, Blacksell SD, Robinson MT. Screening of ectoparasites from domesticated dogs for bacterial pathogens in Vientiane, Lao PDR. Zoonoses Public Health, 2020; 67: 862-68.
930	Lledo L, Gimenez-Pardo C, Gegundez MI. Screening of Forestry Workers in Guadalajara Province (Spain) for Antibodies to Lymphocytic Choriomeningitis Virus, Hantavirus, Rickettsia spp. and Borrelia burgdorferi. Int J Environ Res Public Health, 2019; 16.
931	Kalal BS, Puranik P, Nagaraj S, Rego S, Shet A. Scrub typhus and spotted fever among hospitalised children in South India: Clinical profile and serological epidemiology. Indian J Med Microbiol, 2016; 34: 293-98.
932	Egyed L, Elo P, Sreter-Lancz Z, Szell Z, Balogh Z, Sreter T. Seasonal activity and tick-borne pathogen infection rates of Ixodes ricinus ticks in Hungary. Ticks Tick Borne Dis, 2012; 3: 90-94.
933	Chvostac M, Spitalska E, Vaclav R, Vaculova T, Minichova L, Derdakova M. Seasonal Patterns in the Prevalence and Diversity of Tick-Borne Borrelia burgdorferi Sensu Lato, Anaplasma phagocytophilum and Rickettsia spp. in an Urban Temperate Forest in South Western Slovakia. Int J Environ Res Public Health, 2018; 15.
934	Bhengsri S, Baggett HC, Edouard S, et al. Sennetsu Neorickettsiosis, Spotted Fever Group, and Typhus Group Rickettsioses in Three Provinces in Thailand. Am J Trop Med Hyg, 2016; 95: 43-49.
935	Ibarra V, Portillo A, Palomar AM, et al. Septic shock in a patient infected with Rickettsia sibirica mongolitimonae, Spain. Clin Microbiol Infect, 2012; 18: E283-85.
936	Farris CM, Pho N, Myers TE, Richards AL. Seroconversions for Coxiella and Rickettsial Pathogens among US Marines Deployed to Afghanistan, 2001-2010. Emerg Infect Dis, 2016; 22: 1491-93.
937	Vaughn MF, Delisle J, Johnson J, et al. Seroepidemiologic study of human infections with spotted fever group Rickettsiae in North Carolina. J Clin Microbiol, 2014; 52: 3960-66.
938	Hsi TE, Hsiao SW, Minahan NT, et al. Seroepidemiological and molecular investigation of spotted fever group rickettsiae and Coxiella burnetii in Sao Tome Island: A One Health approach. Transbound Emerg Dis, 2020; 67 Suppl 2: 36-43.
939	Bernabeu-Wittel M, del Toro MD, Nogueras MM, et al. Seroepidemiological study of Rickettsia felis, Rickettsia typhi, and Rickettsia conorii infection among the population of southern Spain. Eur J Clin Microbiol Infect Dis, 2006; 25: 375-81.
940	Letaief AO, Yacoub S, Dupont HT, et al. Seroepidemiological survey of rickettsial infections among blood donors in central Tunisia. Trans R Soc Trop Med Hyg, 1995; 89: 266-68.
941	Anstey NM, Tissot Dupont H, Hahn CG, et al. Seroepidemiology of Rickettsia typhi, spotted fever group rickettsiae, and Coxiella burnetti infection in pregnant women from urban Tanzania. Am J Trop Med Hyg, 1997; 57: 187-89.
942	Meskini M, Beati L, Benslimane A, Raoult D. Seroepidemiology of rickettsial infections in Morocco. Eur J Epidemiol, 1995; 11: 655-60.
943	Khan SA, Bora T, Chattopadhyay S, Jiang J, Richards AL, Dutta P. Seroepidemiology of rickettsial infections in Northeast India. Trans R Soc Trop Med Hyg, 2016; 110: 487-94.
944	Jang WJ, Choi YJ, Kim JH, et al. Seroepidemiology of spotted fever group and typhus group rickettsioses in humans, South Korea. Microbiol Immunol, 2005; 49: 17-24.
945	Tripathi CDP, Singh M, Agarwal J, Kanta C, Atam V. Seroepidemiology of Spotted Fever Rickettsiosis in Uttar Pradesh: A Prospective Study. J Clin Diagn Res, 2017; 11: DC04-DC09.
946	Elfving K, Malmsten J, Dalin AM, Nilsson K. Serologic and Molecular Prevalence of Rickettsia helvetica and Anaplasma phagocytophilum in Wild Cervids and Domestic Mammals in the Central Parts of Sweden. Vector Borne Zoonotic Dis, 2015; 15: 529-34.
947	de Oliveira PB, Harvey TV, Fehlberg HF, et al. Serologic and molecular survey of Rickettsia spp. in dogs, horses and ticks from the Atlantic rainforest of the state of Bahia, Brazil. Exp Appl Acarol, 2019; 78: 431-42.
948	Yaglom HD, Nicholson WL, Casal M, Nieto NC, Adams L. Serologic assessment for exposure to spotted fever group rickettsiae in dogs in the Arizona-Sonora border region. Zoonoses Public Health, 2018; 65: 984-92.
949	Demma LJ, Traeger M, Blau D, et al. Serologic evidence for exposure to Rickettsia rickettsii in eastern Arizona and recent emergence of Rocky Mountain spotted fever in this region. Vector Borne Zoonotic Dis, 2006; 6: 423-29.
950	Bennett SG, Comer JA, Smith HM, Webb JP. Serologic evidence of a Rickettsia akari-like infection among wild-caught rodents in Orange County and humans in Los Angeles County, California. J Vector Ecol, 2007; 32: 198-201.
951	Richards AL, Ratiwayanto S, Rahardjo E, et al. Serologic evidence of infection with ehrlichiae and spotted fever group rickettsiae among residents of Gag Island, Indonesia. Am J Trop Med Hyg, 2003; 68: 480-84.
952	Gray GC, Rodier GR, Matras-Maslin VC, et al. Serologic evidence of respiratory and rickettsial infections among Somali refugees. Am J Trop Med Hyg, 1995; 52: 349-53.
953	Comer JA, Vargas MC, Poshni I, Childs JE. Serologic evidence of Rickettsia akari infection among dogs in a metropolitan city. J Am Vet Med Assoc, 2001; 218: 1780-82.
954	Comer JA, Tzianabos T, Flynn C, Vlahov D, Childs JE. Serologic evidence of rickettsialpox (Rickettsia akari) infection among intravenous drug users in inner-city Baltimore, Maryland. Am J Trop Med Hyg, 1999; 60: 894-98.
955	Omballa VO, Musyoka RN, Vittor AY, et al. Serologic Evidence of the Geographic Distribution of Bacterial Zoonotic Agents in Kenya, 2007. Am J Trop Med Hyg, 2016; 94: 43-51.
956	Kaabia N, Rolain JM, Khalifa M, et al. Serologic study of rickettsioses among acute febrile patients in central Tunisia. Ann N Y Acad Sci, 2006; 1078: 176-79.
957	Zavala-Velazquez JE, Ruiz-Sosa J, Vado-Solis I, Billings AN, Walker DH. Serologic study of the prevalence of rickettsiosis in Yucatan: evidence for a prevalent spotted fever group rickettsiosis. Am J Trop Med Hyg, 1999; 61: 405-08.
958	Koetsveld J, Tijsse-Klasen E, Herremans T, Hovius JW, Sprong H. Serological and molecular evidence for spotted fever group Rickettsia and Borrelia burgdorferi sensu lato co-infections in The Netherlands. Ticks Tick Borne Dis, 2016; 7: 371-77.
959	Solano-Gallego L, Hegarty B, Espada Y, Llull J, Breitschwerdt E. Serological and molecular evidence of exposure to arthropod-borne organisms in cats from northeastern Spain. Vet Microbiol, 2006; 118: 274-77.
960	Nielsen H, Fournier PE, Pedersen IS, Krarup H, Ejlertsen T, Raoult D. Serological and molecular evidence of Rickettsia helvetica in Denmark. Scand J Infect Dis, 2004; 36: 559-63.
961	Wachter M, Wolfel S, Pfeffer M, et al. Serological differentiation of antibodies against Rickettsia helvetica, R. raoultii, R. slovaca, R. monacensis and R. felis in dogs from Germany by a micro-immunofluorescent antibody test. Parasit Vectors, 2015; 8: 126.
962	Nanayakkara DM, Rajapakse RP, Wickramasinghe S, Kularatne SA. Serological evidence for exposure of dogs to Rickettsia conorii, Rickettsia typhi, and Orientia tsutsugamushi in Sri Lanka. Vector Borne Zoonotic Dis, 2013; 13: 545-49.
963	Elders PND, Swe MMM, Pyae Phyo A, et al. Serological evidence indicates widespread distribution of rickettsioses in Myanmar. Int J Infect Dis, 2020.
964	Ebani VV. Serological Evidence of Anaplasma phagocytophilum and Spotted Fever Group Rickettsia spp. Exposure in Horses from Central Italy. Pathogens, 2019; 8.
965	Teoh YT, Hii SF, Stevenson MA, et al. Serological evidence of exposure to Rickettsia felis and Rickettsia typhi in Australian veterinarians. Parasit Vectors, 2017; 10: 129.
966	Eraso-Cadena MP, Molina-Guzman LP, Cardona X, Cardona-Arias JA, Rios-Osorio LA, Gutierrez-Builes LA. Serological evidence of exposure to some zoonotic microorganisms in cattle and humans with occupational exposure to livestock in Antioquia, Colombia. Cad Saude Publica, 2018; 34: e00193617.
967	Melo AL, Aguiar DM, Spolidorio MG, et al. Serological evidence of exposure to tick-borne agents in opossums (Didelphis spp.) in the state of Sao Paulo, Brazil. Rev Bras Parasitol Vet, 2016; 25: 348-52.
968	Ebani VV, Bertelloni F, Mani P. Serological evidence of exposure to zoonotic tick-borne bacteria in pheasants (Phasianus colchicus). Ann Agric Environ Med, 2017; 24: 82-85.
969	Nogueras MM, Cardenosa N, Sanfeliu I, Munoz T, Font B, Segura F. Serological evidence of infection with Rickettsia typhi and Rickettsia felis among the human population of Catalonia, in the northeast of Spain. Am J Trop Med Hyg, 2006; 74: 123-26.
970	Cicuttin GL, Degiuseppe JI, Mamianetti A, et al. Serological evidence of Rickettsia and Coxiella burnetii in humans of Buenos Aires, Argentina. Comp Immunol Microbiol Infect Dis, 2015; 43: 57-60.
971	Barradas PF, Neto Z, Mateus TL, et al. Serological Evidence of Rickettsia Exposure among Patients with Unknown Fever Origin in Angola, 2016-2017. Interdiscip Perspect Infect Dis, 2020; 2020: 4905783.
972	Bennett MD, Abdad MY, Stenos J. Serological Evidence of Rickettsia spp. in Western Australian Dogs. Am J Trop Med Hyg, 2017; 97: 407-12.
973	Tshokey T, Stenos J, Tenzin T, Drukpa K, Gurung RB, Graves SR. Serological Evidence of Rickettsia, Orientia, and Coxiella in Domestic Animals from Bhutan: Preliminary Findings. Vector Borne Zoonotic Dis, 2019; 19: 95-101.
974	Mittal V, Gupta N, Bhattacharya D, et al. Serological evidence of rickettsial infections in Delhi. Indian J Med Res, 2012; 135: 538-41.
975	Stephen S, Ambroise S, Gunasekaran D, et al. Serological evidence of spotted fever group rickettsiosis in and around Puducherry, south India-A three years study. J Vector Borne Dis, 2018; 55: 144-50.
976	Kovacova E, Sixl W, Stunzner D, Urvolgyi J, Kazar J. Serological examination of human and animal sera from six countries of three continents for the presence of rickettsial antibodies. Eur J Epidemiol, 1996; 12: 85-89.
977	He J-r, Zhang J, Guo Y, Pan L, Luo J. Serological investigation of spotted fever group rickettsia in Dapu county, guangdong province. Chin J Vector Biol & Control, 1998; 9: 3-5.
978	Amusategui I, Tesouro MA, Kakoma I, Sainz A. Serological reactivity to Ehrlichia canis, Anaplasma phagocytophilum, Neorickettsia risticii, Borrelia burgdorferi and Rickettsia conorii in dogs from northwestern Spain. Vector Borne Zoonotic Dis, 2008; 8: 797-803.
979	Solano-Gallego L, Llull J, Osso M, Hegarty B, Breitschwerdt E. A serological study of exposure to arthropod-borne pathogens in dogs from northeastern Spain. Vet Res, 2006; 37: 231-44.
980	Inoue K, Kabeya H, Fujita H, et al. Serological survey of five zoonoses, scrub typhus, Japanese spotted fever, tularemia, Lyme disease, and Q fever, in feral raccoons (Procyon lotor) in Japan. Vector Borne Zoonotic Dis, 2011; 11: 15-19.
981	Tabuchi M, Jilintai, Sakata Y, Miyazaki N, Inokuma H. Serological survey of Rickettsia japonica infection in dogs and cats in Japan. Clin Vaccine Immunol, 2007; 14: 1526-28.
982	Faa AG, Graves SR, Nguyen C, Stenos J. A serological survey of rickettsial infections in the Gazelle Peninsula, East New Britain and a review of the literature. P N G Med J, 2006; 49: 43-46.
983	Leighton FA, Artsob HA, Chu MC, Olson JG. A serological survey of rural dogs and cats on the southwestern Canadian prairie for zoonotic pathogens. Can J Public Health, 2001; 92: 67-71.
984	Okabayashi T, Tsutiya K, Muramatsu Y, Ueno H, Morita C. Serological survey of spotted fever group rickettsia in wild rats in Thailand in the 1970s. Microbiol Immunol, 1996; 40: 895-98.
985	Case JB, Chomel B, Nicholson W, Foley JE. Serological survey of vector-borne zoonotic pathogens in pet cats and cats from animal shelters and feral colonies. J Feline Med Surg, 2006; 8: 111-17.
986	Topolovec J, Puntaric D, Antolovic-Pozgain A, et al. Serologically detected "new" tick-borne zoonoses in eastern Croatia. Croat Med J, 2003; 44: 626-29.
987	Bezerra MCF, Melo ALT, Taques I, Aguiar DM, Pacheco RC, Slhessarenko RD. Seropositivity for Rickettsia spp. and Ehrlichia spp. in the human population of Mato Grosso, Central-Western Brazil. Rev Soc Bras Med Trop, 2017; 50: 399-403.
988	Madsen KB, Wallmenius K, Fridman A, Pahlson C, Nilsson K. Seroprevalence against Rickettsia and Borrelia Species in Patients with Uveitis: A Prospective Survey. J Ophthalmol, 2017; 2017: 9247465.
989	Salmon-Mulanovich G, Simons MP, Flores-Mendoza C, et al. Seroprevalence and Risk Factors for Rickettsia and Leptospira Infection in Four Ecologically Distinct Regions of Peru. Am J Trop Med Hyg, 2019; 100: 1391-400.
990	Hii SF, Abdad MY, Kopp SR, Stenos J, Rees RL, Traub RJ. Seroprevalence and risk factors for Rickettsia felis exposure in dogs from Southeast Queensland and the Northern Territory, Australia. Parasit Vectors, 2013; 6: 159.
991	Melo AL, Martins TF, Horta MC, et al. Seroprevalence and risk factors to Ehrlichia spp. and Rickettsia spp. in dogs from the Pantanal Region of Mato Grosso State, Brazil. Ticks Tick Borne Dis, 2011; 2: 213-18.
992	Stollberger C, Molzer G, Finsterer J. Seroprevalence of antibodies to microorganisms known to cause arterial and myocardial damage in patients with or without coronary stenosis. Clin Diagn Lab Immunol, 2001; 8: 997-1002.
993	Lim MY, Weinstein P, Bell A, Hambling T, Tompkins DM, Slaney D. Seroprevalence of antibodies to Rickettsia typhi in the Waikato region of New Zealand. Epidemiol Infect, 2016; 144: 2283-89.
994	Lledo L, Gegundez MI, Fernandes N, et al. The seroprevalence of human infection with Rickettsia slovaca, in an area of northern Spain. Ann Trop Med Parasitol, 2006; 100: 337-43.
995	Fortes FS, Silveira I, Moraes-Filho J, et al. Seroprevalence of Rickettsia bellii and Rickettsia felis in dogs, Sao Jose dos Pinhais, State of Parana, Brazil. Rev Bras Parasitol Vet, 2010; 19: 222-27.
996	Elfving K, Lindblom A, Nilsson K. Seroprevalence of Rickettsia spp. infection among tick-bitten patients and blood donors in Sweden. Scand J Infect Dis, 2008; 40: 74-77.
997	Bolanos-Rivero M, Santana-Rodriguez E, Angel-Moreno A, et al. Seroprevalence of Rickettsia typhi and Rickettsia conorii infections in the Canary Islands (Spain). Int J Infect Dis, 2011; 15: e481-85.
998	Nogueras MM, Pons I, Ortuno A, Segura F. Seroprevalence of Rickettsia typhi and Rickettsia felis in dogs from north-eastern Spain. Clin Microbiol Infect, 2009; 15 Suppl 2: 237-38.
999	Tshokey T, Stenos J, Durrheim DN, Eastwood K, Nguyen C, Graves SR. Seroprevalence of rickettsial infections and Q fever in Bhutan. PLoS Negl Trop Dis, 2017; 11: e0006107.
1000	Trung NV, Hoi LT, Thuong NTH, et al. Seroprevalence of Scrub Typhus, Typhus, and Spotted Fever Among Rural and Urban Populations of Northern Vietnam. Am J Trop Med Hyg, 2017; 96: 1084-87.
1001	Wood H, Drebot MA, Dewailly E, et al. Seroprevalence of seven zoonotic pathogens in pregnant women from the Caribbean. Am J Trop Med Hyg, 2014; 91: 642-44.
1002	Pawelczyk A, Bednarska M, Kowalska JD, Uszynska-Kaluza B, Radkowski M, Welc-Faleciak R. Seroprevalence of six pathogens transmitted by the Ixodes ricinus ticks in asymptomatic individuals with HIV infection and in blood donors. Sci Rep, 2019; 9: 2117.
1003	Mane A, Kamble S, Singh MK, Ratnaparakhi M, Nirmalkar A, Gangakhedkar R. Seroprevalence of spotted fever group and typhus group rickettsiae in individuals with acute febrile illness from Gorakhpur, India. Int J Infect Dis, 2019; 79: 195-98.
1004	Pieracci EG, De La Rosa JDP, Rubio DL, et al. Seroprevalence of spotted fever group rickettsiae in canines along the United States-Mexico border. Zoonoses Public Health, 2019; 66: 918-26.
1005	Gerardin P, Zemali N, Bactora M, et al. Seroprevalence of typhus group and spotted fever group Rickettsia exposures on Reunion island. BMC Res Notes, 2019; 12: 387.
1006	Lausevic D, Ilic T, Nenadovic K, Bacic D, Obrenovic S. Seroprevalences of Rickettsia conorii, Ehrlichia canis and Coxiella burnetii in Dogs from Montenegro. Acta Parasitol, 2019; 64: 769-78.
1007	Lindblom A, Wallmenius K, Nordberg M, et al. Seroreactivity for spotted fever rickettsiae and co-infections with other tick-borne agents among habitants in central and southern Sweden. Eur J Clin Microbiol Infect Dis, 2013; 32: 317-23.
1008	Cardenosa N, Segura F, Raoult D. Serosurvey among Mediterranean spotted fever patients of a new spotted fever group rickettsial strain (Bar29). Eur J Epidemiol, 2003; 18: 351-56.
1009	Spolidorio MG, Minervino AH, Valadas SY, et al. Serosurvey for tick-borne diseases in dogs from the Eastern Amazon, Brazil. Rev Bras Parasitol Vet, 2013; 22: 214-19.
1010	Mendes JCR, Kmetiuk LB, Martins CM, et al. Serosurvey of Rickettsia spp. in cats from a Brazilian spotted fever-endemic area. Rev Bras Parasitol Vet, 2019; 28: 713-21.
1011	Nogueras MM, Pons I, Sanfeliu I, Sala M, Segura F. Serosurvey of Rickettsia typhi and Rickettsia felis in HIV-infected patients. Microbiol Immunol, 2014; 58: 257-59.
1012	Ibrahim IN, Okabayashi T, Ristiyanto, et al. Serosurvey of wild rodents for Rickettsioses (spotted fever, murine typhus and Q fever) in Java Island, Indonesia. Eur J Epidemiol, 1999; 15: 89-93.
1013	Neves LC, Barreto ALG, Souza MX, et al. Serosurvey on rickettsiae of the spotted fever group and Rickettsia bellii among dogs in the state of Goias, Brazil. Rev Bras Parasitol Vet, 2020; 29: e021419.
1014	Zavala-Castro J, Zavala-Velazquez J, Walker D, Perez-Osorio J, Peniche-Lara G. Severe human infection with Rickettsia felis associated with hepatitis in Yucatan, Mexico. Int J Med Microbiol, 2009; 299: 529-33.
1015	Takiguchi J, Okimura K, Ishii M, et al. [Severe Japanese Spotted Fever Complicated by Acute Respiratory Failure in Kobe City]. Kansenshogaku Zasshi, 2016; 90: 120-24.
1016	Seki M, Ikari N, Yamamoto S, et al. Severe Japanese spotted fever successfully treated with fluoroquinolone. Intern Med, 2006; 45: 1323-26.
1017	McBride WJ, Hanson JP, Miller R, Wenck D. Severe spotted fever group rickettsiosis, Australia. Emerg Infect Dis, 2007; 13: 1742-44.
1018	Okabayashi T, Hasebe F, Samui KL, et al. Short report: prevalence of antibodies against spotted fever, murine typhus, and Q fever rickettsiae in humans living in Zambia. Am J Trop Med Hyg, 1999; 61: 70-72.
1019	Kollars TM, Jr., Tippayachai B, Bodhidatta D. Short report: Thai tick typhus, Rickettsia honei, and a unique rickettsia detected in Ixodes granulatus (Ixodidae: Acari) from Thailand. Am J Trop Med Hyg, 2001; 65: 535-37.
1020	Psaroulaki A, Germanakis A, Gikas A, Scoulica E, Tselentis Y. Simultaneous detection of "Rickettsia mongolotimonae" in a patient and in a tick in Greece. J Clin Microbiol, 2005; 43: 3558-59.
1021	Vaculova T, Derdakova M, Spitalska E, Vaclav R, Chvostac M, Rusnakova Taragelova V. Simultaneous Occurrence of Borrelia miyamotoi, Borrelia burgdorferi Sensu Lato, Anaplasma phagocytophilum and Rickettsia helvetica in Ixodes ricinus Ticks in Urban Foci in Bratislava, Slovakia. Acta Parasitol, 2019; 64: 19-30.
1022	Tijsse-Klasen E, Jacobs JJ, Swart A, et al. Small risk of developing symptomatic tick-borne diseases following a tick bite in The Netherlands. Parasit Vectors, 2011; 4: 17.
1023	Vescio MF, Piras MA, Ciccozzi M, et al. Socio-demographic and climatic factors as correlates of Mediterranean spotted fever (MSF) in northern Sardinia. Am J Trop Med Hyg, 2008; 78: 318-20.
1024	Romani Vidal A, Fernandez-Martinez B, Herrador Z, Leon Gomez I, Gomez Barroso D. Spatial and temporal trends of Mediterranean spotted fever in Spain, 2005-2015. Ticks Tick Borne Dis, 2020; 11: 101353.
1025	Coipan EC, Jahfari S, Fonville M, et al. Spatiotemporal dynamics of emerging pathogens in questing Ixodes ricinus. Front Cell Infect Microbiol, 2013; 3: 36.
1026	Estrada-Pena A, Roura X, Sainz A, Miro G, Solano-Gallego L. Species of ticks and carried pathogens in owned dogs in Spain: Results of a one-year national survey. Ticks Tick Borne Dis, 2017; 8: 443-52.
1027	Mays SE, Houston AE, Trout Fryxell RT. Specifying Pathogen Associations of Amblyomma maculatum (Acari: Ixodidae) in Western Tennessee. J Med Entomol, 2016; 53: 435-40.
1028	Schmulewitz L, Moumile K, Patey-Mariaud de Serre N, et al. Splenic rupture and malignant Mediterranean spotted fever. Emerg Infect Dis, 2008; 14: 995-97.
1029	Raoult D, Lakos A, Fenollar F, Beytout J, Brouqui P, Fournier PE. Spotless rickettsiosis caused by Rickettsia slovaca and associated with Dermacentor ticks. Clin Infect Dis, 2002; 34: 1331-36.
1030	Choi YJ, Jang WJ, Kim JH, et al. Spotted fever group and typhus group rickettsioses in humans, South Korea. Emerg Infect Dis, 2005; 11: 237-44.
1031	Marquez FJ, Rodriguez-Liebana JJ, Soriguer RC, et al. Spotted fever group Rickettsia in brown dog ticks Rhipicephalus sanguineus in southwestern Spain. Parasitol Res, 2008; 103: 119-22.
1032	Milagres BS, Padilha AF, Montandon CE, et al. Spotted fever group Rickettsia in small rodents from areas of low endemicity for Brazilian spotted fever in the eastern region of Minas Gerais State, Brazil. Am J Trop Med Hyg, 2013; 88: 937-39.
1033	Weck B, Dall'Agnol B, Souza U, et al. Spotted Fever Group Rickettsia in the Pampa Biome, Brazil, 2015-2016. Emerg Infect Dis, 2016; 22: 2014-16.
1034	Marquez FJ. Spotted fever group Rickettsia in ticks from southeastern Spain natural parks. Exp Appl Acarol, 2008; 45: 185-94.
1035	Phomjareet S, Chaveerach P, Suksawat F, Jiang J, Richards AL. Spotted Fever Group Rickettsia Infection of Cats and Cat Fleas in Northeast Thailand. Vector Borne Zoonotic Dis, 2020; 20: 566-71.
1036	Takada N, Fujita H, Kawabata H, et al. Spotted fever group Rickettsia sp. closely related to Rickettsia japonica, Thailand. Emerg Infect Dis, 2009; 15: 610-11.
1037	Khan SA, Bora T, Thangaraj JWV, Murhekar MV. Spotted Fever Group Rickettsiae among Children with Acute Febrile Illness, in Gorakhpur, India. J Trop Pediatr, 2020.
1038	Raele DA, Galante D, Pugliese N, Salandra G, Cafiero MA. Spotted fever group rickettsiae associated with ixodid ticks in wild environment in Southern Italy. Microbiologyopen, 2018; 7.
1039	Estrada I, Balagot C, Fierro M, et al. Spotted fever group rickettsiae canine serosurveillance near the US-Mexico border in California. Zoonoses Public Health, 2020; 67: 148-55.
1040	Morita C, El Hussein AR, Matsuda E, et al. Spotted fever group rickettsiae from ticks captured in Sudan. Jpn J Infect Dis, 2004; 57: 107-09.
1041	Tijsse-Klasen E, Hansford KM, Jahfari S, Phipps P, Sprong H, Medlock JM. Spotted fever group rickettsiae in Dermacentor reticulatus and Haemaphysalis punctata ticks in the UK. Parasit Vectors, 2013; 6: 212.
1042	Yin X, Guo S, Ding C, et al. Spotted Fever Group Rickettsiae in Inner Mongolia, China, 2015-2016. Emerg Infect Dis, 2018; 24: 2105-07.
1043	Henning TC, Orr JM, Smith JD, Arias JR, Norris DE. Spotted fever group rickettsiae in multiple hard tick species from Fairfax County, Virginia. Vector Borne Zoonotic Dis, 2014; 14: 482-85.
1044	Fernandez de Mera IG, Ruiz-Fons F, de la Fuente G, Mangold AJ, Gortazar C, de la Fuente J. Spotted fever group rickettsiae in questing ticks, central Spain. Emerg Infect Dis, 2013; 19: 1163-65.
1045	Mediannikov O, Davoust B, Socolovschi C, Tshilolo L, Raoult D, Parola P. Spotted fever group rickettsiae in ticks and fleas from the Democratic Republic of the Congo. Ticks Tick Borne Dis, 2012; 3: 371-73.
1046	Keysary A, Eremeeva ME, Leitner M, et al. Spotted fever group rickettsiae in ticks collected from wild animals in Israel. Am J Trop Med Hyg, 2011; 85: 919-23.
1047	Fernandez-Soto P, Perez-Sanchez R, Alamo-Sanz R, Encinas-Grandes A. Spotted fever group rickettsiae in ticks feeding on humans in northwestern Spain: is Rickettsia conorii vanishing? Ann N Y Acad Sci, 2006; 1078: 331-33.
1048	Macaluso KR, Davis J, Alam U, et al. Spotted fever group rickettsiae in ticks from the Masai Mara region of Kenya. Am J Trop Med Hyg, 2003; 68: 551-53.
1049	Chochlakis D, Ioannou I, Sandalakis V, et al. Spotted fever group Rickettsiae in ticks in Cyprus. Microb Ecol, 2012; 63: 314-23.
1050	Silaghi C, Hamel D, Thiel C, Pfister K, Pfeffer M. Spotted fever group rickettsiae in ticks, Germany. Emerg Infect Dis, 2011; 17: 890-92.
1051	Sarih M, Socolovschi C, Boudebouch N, Hassar M, Raoult D, Parola P. Spotted fever group rickettsiae in ticks, Morocco. Emerg Infect Dis, 2008; 14: 1067-73.
1052	Martino O, Orduna T, Lourtau L, Scapellato P, Cernigo B, Seijo A. [Spotted fever group rickettsial disease in Argentinean travelers]. Rev Soc Bras Med Trop, 2001; 34: 559-62.
1053	Graves S, Stewart L, Stenos J, et al. Spotted fever group rickettsial infection in South-Eastern Australia: Isolation of rickettsiae. Comparative Immunology, Microbiology and Infectious Diseases, 1993; 16: 223-33.
1054	de Lemos ER, Alvarenga FB, Cintra ML, et al. Spotted fever in Brazil: a seroepidemiological study and description of clinical cases in an endemic area in the state of Sao Paulo. Am J Trop Med Hyg, 2001; 65: 329-34.
1055	Wallmenius K, Barboutis C, Fransson T, et al. Spotted fever Rickettsia species in Hyalomma and Ixodes ticks infesting migratory birds in the European Mediterranean area. Parasit Vectors, 2014; 7: 318.
1056	Switaj K, Chmielewski T, Borkowski P, Tylewska-Wierzbanowska S, Olszynska-Krowicka M. Spotted fever rickettsiosis caused by Rickettsia raoultii--case report. Przegl Epidemiol, 2012; 66: 347-50.
1057	Galvao MA, Calic SB, Chamone CB, et al. Spotted fever rickettsiosis in Coronel Fabriciano, Minas Gerais State. Rev Soc Bras Med Trop, 2003; 36: 479-81.
1058	Stokes PH, Walters BJ. Spotted fever rickettsiosis infection in a traveler from Sri Lanka. J Travel Med, 2009; 16: 436-38.
1059	Montenegro DC, Bitencourth K, de Oliveira SV, et al. Spotted Fever: Epidemiology and Vector-Rickettsia-Host Relationship in Rio de Janeiro State. Front Microbiol, 2017; 8: 505.
1060	Liu X, Zhang G, Liu R, et al. [Study on co-infection of tick-borne pathogens in Ixodes persulcatus in Charles Hilary, Xinjiang Uygur autonomous region]. Zhonghua Liu Xing Bing Xue Za Zhi, 2015; 36: 1153-57.
1061	He JF, Zheng K, Li W, et al. [Study on spotted fever group Rickettsiae in Guangdong province]. Zhonghua Liu Xing Bing Xue Za Zhi, 2003; 24: 700-03.
1062	Corrain R, Drigo M, Fenati M, et al. Study on ticks and tick-borne zoonoses in public parks in Italy. Zoonoses Public Health, 2012; 59: 468-76.
1063	Svoboda P, Dobler G, Markotic A, et al. Survey for hantaviruses, tick-borne encephalitis virus, and Rickettsia spp. in small rodents in Croatia. Vector Borne Zoonotic Dis, 2014; 14: 523-30.
1064	Kelly PJ, Fournier PE, Parola P, Raoult D. A survey for spotted fever group rickettsiae and ehrlichiae in Amblyomma variegatum from St. Kitts and Nevis. Am J Trop Med Hyg, 2003; 69: 58-59.
1065	Spolidorio MG, Labruna MB, Machado RZ, et al. Survey for tick-borne zoonoses in the state of Espirito Santo, southeastern Brazil. Am J Trop Med Hyg, 2010; 83: 201-06.
1066	Hidalgo M, Vesga JF, Lizarazo D, Valbuena G. A survey of antibodies against Rickettsia rickettsii and Ehrlichia chafeensis in domestic animals from a rural area of Colombia. Am J Trop Med Hyg, 2009; 80: 1029-30.
1067	Baneth G, Breitschwerdt EB, Hegarty BC, Pappalardo B, Ryan J. A survey of tick-borne bacteria and protozoa in naturally exposed dogs from Israel. Vet Parasitol, 1998; 74: 133-42.
1068	De Jesus CE, Ganser C, Kessler WH, et al. A Survey of Tick-Borne Bacterial Pathogens in Florida. Insects, 2019; 10.
1069	Kelly PJ, Koster L, Li J, et al. Survey of vector-borne agents in feral cats and first report of Babesia gibsoni in cats on St Kitts, West Indies. BMC Vet Res, 2017; 13: 331.
1070	Ybanez AP, Sato F, Nambo Y, et al. Survey on tick-borne pathogens in thoroughbred horses in the Hidaka district, Hokkaido, Japan. J Vet Med Sci, 2013; 75: 11-15.
1071	Hornok S, Csorgo T, de la Fuente J, et al. Synanthropic birds associated with high prevalence of tick-borne rickettsiae and with the first detection of Rickettsia aeschlimannii in Hungary. Vector Borne Zoonotic Dis, 2013; 13: 77-83.
1072	Bermudez SE, Gottdenker N, Krishnvajhala A, et al. Synanthropic Mammals as Potential Hosts of Tick-Borne Pathogens in Panama. PLoS One, 2017; 12: e0169047.
1073	Liao E, Carr D. A Tale of Black Eschar in a Returning Traveller. J Emerg Med, 2017; 53: 904-06.
1074	Unsworth NB, Stenos J, Faa AG, Graves SR. Three rickettsioses, Darnley Island, Australia. Emerg Infect Dis, 2007; 13: 1105-07.
1075	Lejal E, Marsot M, Chalvet-Monfray K, et al. A three-years assessment of Ixodes ricinus-borne pathogens in a French peri-urban forest. Parasit Vectors, 2019; 12: 551.
1076	Bouchaib H, Eldin C, Laroche M, Raoult D, Parola P. Tick- and flea-borne rickettsioses in Tizi-Ouzou, Algeria: Implications for travel medicine. Travel Med Infect Dis, 2018; 26: 51-57.
1077	Michelet L, Joncour G, Devillers E, et al. Tick species, tick-borne pathogens and symbionts in an insular environment off the coast of Western France. Ticks Tick Borne Dis, 2016; 7: 1109-15.
1078	Kelly PJ, Mason PR. Tick-bite fever in Zimbabwe. Survey of antibodies to Rickettsia conorii in man and dogs, and of rickettsia-like organisms in dog ticks. S Afr Med J, 1991; 80: 233-36.
1079	Weber N, Trujillo-Trujillo J, Krucken J, et al. Tickbite-associated chronic pruritic lesions in an Afro-descendant population in the Cauca Department, Colombia. I. Clinical features and impact on health. Int J Dermatol, 2020; 59: 1491-501.
1080	Zhan L, Cao WC, Chu CY, et al. Tick-borne agents in rodents, China, 2004-2006. Emerg Infect Dis, 2009; 15: 1904-08.
1081	Widmer CE, Azevedo FC, Almeida AP, Ferreira F, Labruna MB. Tick-borne bacteria in free-living jaguars (Panthera onca) in Pantanal, Brazil. Vector Borne Zoonotic Dis, 2011; 11: 1001-05.
1082	Quarsten H, Skarpaas T, Fajs L, Noraas S, Kjelland V. Tick-borne bacteria in Ixodes ricinus collected in southern Norway evaluated by a commercial kit and established real-time PCR protocols. Ticks Tick Borne Dis, 2015; 6: 538-44.
1083	Ioannou I, Sandalakis V, Kassinis N, et al. Tick-borne bacteria in mouflons and their ectoparasites in Cyprus. J Wildl Dis, 2011; 47: 300-06.
1084	Sormunen JJ, Penttinen R, Klemola T, et al. Tick-borne bacterial pathogens in southwestern Finland. Parasit Vectors, 2016; 9: 168.
1085	Castellaw AH, Chenney EF, Varela-Stokes AS. Tick-borne disease agents in various wildlife from Mississippi. Vector Borne Zoonotic Dis, 2011; 11: 439-42.
1086	Apperson CS, Engber B, Nicholson WL, et al. Tick-borne diseases in North Carolina: is "Rickettsia amblyommii" a possible cause of rickettsiosis reported as Rocky Mountain spotted fever? Vector Borne Zoonotic Dis, 2008; 8: 597-606.
1087	Parola P, Jourdan J, Raoult D. Tick-borne infection caused by Rickettsia africae in the West Indies. N Engl J Med, 1998; 338: 1391.
1088	Vieira FT, Acosta ICL, Martins TF, et al. Tick-borne infections in dogs and horses in the state of Espirito Santo, Southeast Brazil. Vet Parasitol, 2018; 249: 43-48.
1089	Lakos A. Tick-borne lymphadenopathy (TIBOLA). Wien Klin Wochenschr, 2002; 114: 648-54.
1090	Silva JT, Lopez-Medrano F, Fernandez-Ruiz M, et al. Tickborne Lymphadenopathy Complicated by Acute Myopericarditis, Spain. Emerg Infect Dis, 2015; 21: 2240-42.
1091	Barakova I, Derdakova M, Selyemova D, et al. Tick-borne pathogens and their reservoir hosts in northern Italy. Ticks Tick Borne Dis, 2018; 9: 164-70.
1092	de Oliveira GMB, da Silva IWG, da Cruz Ferreira Evaristo AM, et al. Tick-borne pathogens in dogs, wild small mammals and their ectoparasites in the semi-arid Caatinga biome, northeastern Brazil. Ticks Tick Borne Dis, 2020; 11: 101409.
1093	Laaksonen M, Klemola T, Feuth E, et al. Tick-borne pathogens in Finland: comparison of Ixodes ricinus and I. persulcatus in sympatric and parapatric areas. Parasit Vectors, 2018; 11: 556.
1094	Beltrame A, Laroche M, Degani M, et al. Tick-borne pathogens in removed ticks Veneto, northeastern Italy: A cross-sectional investigation. Travel Med Infect Dis, 2018; 26: 58-61.
1095	Andersson MO, Marga G, Banu T, Dobler G, Chitimia-Dobler L. Tick-borne pathogens in tick species infesting humans in Sibiu County, central Romania. Parasitol Res, 2018; 117: 1591-97.
1096	Grech-Angelini S, Stachurski F, Vayssier-Taussat M, et al. Tick-borne pathogens in ticks (Acari: Ixodidae) collected from various domestic and wild hosts in Corsica (France), a Mediterranean island environment. Transbound Emerg Dis, 2020; 67: 745-57.
1097	Kuo CC, Lin YF, Yao CT, et al. Tick-borne pathogens in ticks collected from birds in Taiwan. Parasit Vectors, 2017; 10: 587.
1098	Lommano E, Dvorak C, Vallotton L, Jenni L, Gern L. Tick-borne pathogens in ticks collected from breeding and migratory birds in Switzerland. Ticks Tick Borne Dis, 2014; 5: 871-82.
1099	Namina A, Capligina V, Seleznova M, et al. Tick-borne pathogens in ticks collected from dogs, Latvia, 2011-2016. BMC Vet Res, 2019; 15: 398.
1100	Lorusso V, Wijnveld M, Majekodunmi AO, et al. Tick-borne pathogens of zoonotic and veterinary importance in Nigerian cattle. Parasit Vectors, 2016; 9: 217.
1101	Parola P, Vestris G, Martinez D, Brochier B, Roux V, Raoult D. Tick-borne rickettiosis in Guadeloupe, the French West Indies: isolation of Rickettsia africae from Amblyomma variegatum ticks and serosurvey in humans, cattle, and goats. Am J Trop Med Hyg, 1999; 60: 888-93.
1102	Mediannikov O, Diatta G, Zolia Y, et al. Tick-borne rickettsiae in Guinea and Liberia. Ticks Tick Borne Dis, 2012; 3: 43-48.
1103	Sosa-Gutierrez CG, Vargas-Sandoval M, Torres J, Gordillo-Perez G. Tick-borne rickettsial pathogens in questing ticks, removed from humans and animals in Mexico. J Vet Sci, 2016; 17: 353-60.
1104	Mediannikov O, Diatta G, Fenollar F, Sokhna C, Trape JF, Raoult D. Tick-borne rickettsioses, neglected emerging diseases in rural Senegal. PLoS Negl Trop Dis, 2010; 4.
1105	Shpynov S, Fournier PE, Rudakov N, et al. Tick-borne rickettsiosis in the Altay region of Russia. Clin Microbiol Infect, 2009; 15 Suppl 2: 313-14.
1106	Toledo A, Olmeda AS, Escudero R, et al. Tick-borne zoonotic bacteria in ticks collected from central Spain. Am J Trop Med Hyg, 2009; 81: 67-74.
1107	Dubska L, Literak I, Kverek P, Roubalova E, Kocianova E, Taragelova V. Tick-borne zoonotic pathogens in ticks feeding on the common nightingale including a novel strain of Rickettsia sp. Ticks Tick Borne Dis, 2012; 3: 265-68.
1108	Rollins RE, Schaper S, Kahlhofer C, et al. Ticks (Acari: Ixodidae) on birds migrating to the island of Ponza, Italy, and the tick-borne pathogens they carry. Ticks Tick Borne Dis, 2021; 12: 101590.
1109	Pennisi MG, Persichetti MF, Serrano L, et al. Ticks and associated pathogens collected from cats in Sicily and Calabria (Italy). Parasit Vectors, 2015; 8: 512.
1110	Claerebout E, Losson B, Cochez C, et al. Ticks and associated pathogens collected from dogs and cats in Belgium. Parasit Vectors, 2013; 6: 183.
1111	Nijhof AM, Bodaan C, Postigo M, et al. Ticks and associated pathogens collected from domestic animals in the Netherlands. Vector Borne Zoonotic Dis, 2007; 7: 585-95.
1112	Pistone D, Pajoro M, Novakova E, et al. Ticks and bacterial tick-borne pathogens in Piemonte region, Northwest Italy. Exp Appl Acarol, 2017; 73: 477-91.
1113	Soares HS, Barbieri AR, Martins TF, et al. Ticks and rickettsial infection in the wildlife of two regions of the Brazilian Amazon. Exp Appl Acarol, 2015; 65: 125-40.
1114	Yabsley MJ, Nims TN, Savage MY, Durden LA. Ticks and tick-borne pathogens and putative symbionts of black bears (Ursus americanus floridanus) from Georgia and Florida. J Parasitol, 2009; 95: 1125-28.
1115	Santos-Silva M, Sousa R, Santos AS, et al. Ticks and tick-borne Rickettsiae surveillance in Montesinho Natural Park, Portugal. Ann N Y Acad Sci, 2006; 1078: 137-42.
1116	Da Rold G, Ravagnan S, Soppelsa F, et al. Ticks are more suitable than red foxes for monitoring zoonotic tick-borne pathogens in northeastern Italy. Parasit Vectors, 2018; 11: 137.
1117	Garcia-Vozmediano A, Krawczyk AI, Sprong H, Rossi L, Ramassa E, Tomassone L. Ticks climb the mountains: Ixodid tick infestation and infection by tick-borne pathogens in the Western Alps. Ticks Tick Borne Dis, 2020; 11: 101489.
1118	Otranto D, Dantas-Torres F, Giannelli A, et al. Ticks infesting humans in Italy and associated pathogens. Parasit Vectors, 2014; 7: 328.
1119	Papa A, Chaligiannis I, Xanthopoulou K, Papaioakim M, Papanastasiou S, Sotiraki S. Ticks parasitizing humans in Greece. Vector Borne Zoonotic Dis, 2011; 11: 539-42.
1120	Santos-Silva MM, Sousa R, Santos AS, Melo P, Encarnacao V, Bacellar F. Ticks parasitizing wild birds in Portugal: detection of Rickettsia aeschlimannii, R. helvetica and R. massiliae. Exp Appl Acarol, 2006; 39: 331-38.
1121	Lopes MG, Munoz-Leal S, de Lima JTR, et al. Ticks, rickettsial and erlichial infection in small mammals from Atlantic forest remnants in northeastern Brazil. Int J Parasitol Parasites Wildl, 2018; 7: 380-85.
1122	Psaroulaki A, Ragiadakou D, Kouris G, Papadopoulos B, Chaniotis B, Tselentis Y. Ticks, tick-borne rickettsiae, and Coxiella burnetii in the Greek Island of Cephalonia. Ann N Y Acad Sci, 2006; 1078: 389-99.
1123	Cohen R, Babushkin F, Shapiro M, et al. Two Cases of Israeli Spotted Fever with Purpura Fulminans, Sharon District, Israel. Emerg Infect Dis, 2018; 24: 835-40.
1124	Edouard S, Bhengsri S, Dowell SF, Watt G, Parola P, Raoult D. Two human cases of Rickettsia felis infection, Thailand. Emerg Infect Dis, 2014; 20: 1780-81.
1125	Eremeeva ME, Karpathy SE, Krueger L, et al. Two pathogens and one disease: detection and identification of flea-borne Rickettsiae in areas endemic for murine typhus in California. J Med Entomol, 2012; 49: 1485-94.
1126	Yano Y, Fujita H, Takada N. Ultrastructure of a Japanese Rickettsial strain genetically identified as Rickettsia helvetica which was originally found in Europe. Microbiol Immunol, 2004; 48: 535-39.
1127	Foley J, Tinoco-Gracia L, Rodriguez-Lomeli M, et al. Unbiased Assessment of Abundance of Rhipicephalus sanguineus sensu lato Ticks, Canine Exposure to Spotted Fever Group Rickettsia, and Risk Factors in Mexicali, Mexico. Am J Trop Med Hyg, 2019; 101: 22-32.
1128	Zavala-Velazquez JE, Yu XJ, Walker DH. Unrecognized spotted fever group rickettsiosis masquerading as dengue fever in Mexico. Am J Trop Med Hyg, 1996; 55: 157-59.
1129	Reller ME, Bodinayake C, Nagahawatte A, et al. Unsuspected rickettsioses among patients with acute febrile illness, Sri Lanka, 2007. Emerg Infect Dis, 2012; 18: 825-29.
1130	Consigny PH, Schuett I, Fraitag S, Rolain JM, Buffet P. Unusual location of an inoculation lesion in a traveler with African tick-bite fever returning from South Africa. J Travel Med, 2009; 16: 439-40.
1131	Dahanayaka NJ, Semage SN, Weerakoon KG, Marage PM, Rajapakse RP, Agampodi SB. An unusual outbreak of Rickettsial infection among army soldiers engaged in reconnaissance mission in Northern Sri Lanka. Ceylon Med J, 2017; 62: 108-09.
1132	Gondard M, Delannoy S, Pinarello V, et al. Upscaling the Surveillance of Tick-borne Pathogens in the French Caribbean Islands. Pathogens, 2020; 9.
1133	Abramowicz KF, Rood MP, Krueger L, Eremeeva ME. Urban focus of Rickettsia typhi and Rickettsia felis in Los Angeles, California. Vector Borne Zoonotic Dis, 2011; 11: 979-84.
1134	Hornok S, Foldvari G, Rigo K, et al. Vector-borne agents detected in fleas of the northern white-breasted hedgehog. Vector Borne Zoonotic Dis, 2014; 14: 74-76.
1135	Barrett AW, Little SE. Vector-Borne Infections in Tornado-Displaced and Owner-Relinquished Dogs in Oklahoma, USA. Vector Borne Zoonotic Dis, 2016; 16: 428-30.
1136	Liesner JM, Krucken J, Schaper R, et al. Vector-borne pathogens in dogs and red foxes from the federal state of Brandenburg, Germany. Vet Parasitol, 2016; 224: 44-51.
1137	Hamel D, Silaghi C, Zapadynska S, Kudrin A, Pfister K. Vector-borne pathogens in ticks and EDTA-blood samples collected from client-owned dogs, Kiev, Ukraine. Ticks Tick Borne Dis, 2013; 4: 152-55.
1138	McCarron B, Clelland SJ, Kennedy D, Pithie A. Visual loss in a returning traveller with tick typhus. Scott Med J, 1998; 43: 116-17.
1139	Lockwood BH, Stasiak I, Pfaff MA, Cleveland CA, Yabsley MJ. Widespread distribution of ticks and selected tick-borne pathogens in Kentucky (USA). Ticks Tick Borne Dis, 2018; 9: 738-41.
1140	Londono AF, Acevedo-Gutierrez LY, Marin D, et al. Wild and domestic animals likely involved in rickettsial endemic zones of Northwestern Colombia. Ticks Tick Borne Dis, 2017; 8: 887-94.
1141	Obaidat MM, Alshehabat MA. Zoonotic Anaplasma phagocytophilum, Ehrlichia canis, Dirofilaria immitis, Borrelia burgdorferi, and spotted fever group rickettsiae (SFGR) in different types of dogs. Parasitol Res, 2018; 117: 3407-12.
1142	Iatta R, Natale A, Ravagnan S, et al. Zoonotic and vector-borne pathogens in tigers from a wildlife safari park, Italy. Int J Parasitol Parasites Wildl, 2020; 12: 1-7.
1143	Adjemian J, Weber IB, McQuiston J, et al. Zoonotic infections among employees from Great Smoky Mountains and Rocky Mountain National Parks, 2008-2009. Vector Borne Zoonotic Dis, 2012; 12: 922-31.
1144	Battisti E, Urach K, Hodzic A, et al. Zoonotic Pathogens in Ticks from Migratory Birds, Italy. Emerg Infect Dis, 2020; 26: 2986-88.
1145	Paduraru OA, Buffet JP, Cote M, et al. Zoonotic transmission of pathogens by Ixodes ricinus ticks, Romania. Emerg Infect Dis, 2012; 18: 2089-90.
1146	ProMED-mail. Astrakhan spotted fever - Russia (Moscow), 1999. https://promedmail.org/promed-post/?id=19990821.1461 (accessed Feb 13, 2021).
1147	ProMED-mail. Astrakhan spotted fever - Russia [Astrakhan], 1999. https://promedmail.org/promed-post/?id=19990125.0118 (accessed Mar 5, 2021).
1148	ProMED-mail. Malaria - India (08): (LU) not, 2011. https://promedmail.org/promed-post/?id=20110419.1223 (accessed Mar 6, 2021).
1149	ProMED-mail. Rickettsiosis - Mexico: (BN), 2009. https://promedmail.org/promed-post/?id=20090821.2959 (accessed Apr 28, 2021).
1150	ProMED-mail. Rickettsiosis - Mexico: (SO), 2010. https://promedmail.org/promed-post/?id=20100729.2547 (accessed Feb 2, 2021).
1151	ProMED-mail. Rickettsiosis, tickborne - USA ex S. Africa, 2002. https://promedmail.org/promed-post/?id=20020410.3928 (accessed Apr 10, 2021).
1152	ProMED-mail. Rocky Mountain spotted fever - Brazil (03): (SP), 2012. https://promedmail.org/promed-post/?id=20121001.1318074 (accessed Mar 25, 2021).
1153	ProMED-mail. Rocky mountain spotted fever - Brazil (06): (SP), 2014. https://promedmail.org/promed-post/?id=20141013.2859385 (accessed Feb 25, 2021).
1154	ProMED-mail. Rocky mountain spotted fever - Brazil (08): (SP) fatalities, 2014. https://promedmail.org/promed-post/?id=20141215.3032547 (accessed 2021).
1155	ProMED-mail. Rocky mountain spotted fever - Brazil (Sao Paulo), 2003. https://promedmail.org/promed-post/?id=20030725.1814 (accessed Apr 12, 2021).
1156	ProMED-mail. Rocky Mountain spotted fever - Mexico (02): (BN), 2014. https://promedmail.org/promed-post/?id=20140629.2572528 (accessed Apr 17, 2021).
1157	ProMED-mail. Rocky Mountain spotted fever - Mexico: (BC) fatalities, 2017. https://promedmail.org/promed-post/?id=20170525.5061586 (accessed Jan 16, 2021).
1158	ProMED-mail. Rocky Mountain spotted fever - Mexico: (CH) fatalities, 2017. https://promedmail.org/promed-post/?id=20170430.5004696 (accessed Apr 3, 2021).
1159	ProMED-mail. Spotted fever - Australia (SA), 2005. https://promedmail.org/promed-post/?id=20050606.1575 (accessed Mar 11, 2021).
1160	ProMED-mail. Spotted fever - Brazil (Rio de Janeiro)(02), 2005. https://promedmail.org/promed-post/?id=20051122.3389 (accessed Jan 18, 2021).
1161	ProMED-mail. Spotted fever - Brazil (Sao Paulo), 2004. https://promedmail.org/promed-post/?id=20040702.1772 (accessed Jan 28, 2021).
1162	ProMED-mail. Spotted fever - Brazil: (SP), 2008. https://promedmail.org/promed-post/?id=20080613.1873 (accessed Jan 6, 2021).
1163	ProMED-mail. Spotted fever, fatal - Brazil (03): (SP), 2011. https://promedmail.org/promed-post/?id=20110801.2314 (accessed Feb 7, 2021).
1164	ProMED-mail. Spotted fever, fatal - Brazil: (MG), 2011. https://promedmail.org/promed-post/?id=20110402.1027 (accessed Jan 9, 2021).
1165	ProMED-mail. Viral hemorrhagic fever - Brazil (06): (RJ) ex ZA, spotted fever, 2008. https://promedmail.org/promed-post/?id=20081209.3864 (accessed Feb 21, 2021).
1166	Shi H, Wang Y, Han H, et al. Analysis of 92 patients with tick borne diseases in Mudanjiang Forestry Central Hospital. Chinese J Vector Biol & Control, 2013; 24: 295-300.
1167	Wu J, Wang SL, Ma Y, Zeng XJ, Jia PB, Nie SF. Analysis of the detection results of rickettsial disease among patients with fever in Hainan province from 2009 to 2011. Chin J Health Lab Tec, 2015; 25: 1311-16.
1168	Wu J, Wang SL, Ma Y, et al. Analysis on the results of 399 cases about SFGR's four expertmental methods in Hainan Province. Chin J Dis Control Pre, 2016; 20: 184-87.
1169	Zhang LJ, Cui F, Wang L, et al. Anaplasma phagocytophilum and Ehrlichia chaffeensis in Yiyuan county,Shandong. Infectious Disease Information, 2009; 22: 21-25.
1170	Wu YM, Wang B, Xu LP, Lou D. Antibody investigation of tick-borne spotted fever (Rickettsia heilongjiangensis). Chinese Journal of Zoonoses, 1986; 2: 63.
1171	Chen WR, Chen Xr, Xu ZP, Wang M, Shao GN, Qin N. Antibody survey of Rickettsia in Altun Mountain Nature Reserve, Xinjiang. Bull Acad Mil Med Sci, 1988: 131.
1172	Zhang QZ, Li DX, Wei YG, Wuliji., Tang YR. A case and etiological confirmation of Northern Asia tick-borne spotted fever in Tongliao City, Inner Mongolia. Chinese Journal of Zoonoses, 1992; 8: 50-51.
1173	Deng GH, Wang AX. A case of laboratory infection with Mediterranean spotted fever and review of the literature. Zhonghua Nei Ke Za Zhi, 1990; 9: 541-43.
1174	Huang YS, Lou QL, Sheng LN, et al. Clinical analysis of the first spotted fever in Yiwu city, Zhejiang province. Chin J Clin Infect Dis, 2019; 12: 56-59.
1175	Wu J, Wang SL, Jin YM, et al. Detection of groEL gene in spotted fever group rickettsia of patients with fever in Hainan province. Modern Preventive Medicine, 2014; 41: 2417-19.
1176	Lin BH, Lin YZ, Su QH, Feng HM, Song SC. Detection of Rickettsia antibody against spotted fever and typhus in Hainan. Chinese Journal of Zoonoses, 1992; 8: 41-43.
1177	Ya HX, Wang JL. The detection of spotted fever group Rickettsia DNA from fever patients in Dali,Yunnan. Disease Surveillance, 2012; 27: 432-34.
1178	Wu YM, Liu XX, Hu LM, Wei AM, Zhang ZQ, Yang Q. DNA of spotted fever group rickettsiae in blood samples was detected by PCR. Journal of Microbiology, 1998; 18: 20-23.
1179	Zhan ZN, li WG, lin YZ, Wang HM, Sun XJ, Lin BH. Early diagnosis of rickettsiosis by PCR. Journal of Hainan Medical College, 1999; 5: 14-17.
1180	Li Qj, Zhi N, Rao NC, Yu GQ, Yu SR. Ehrlichia antibody was found in Yunnan military dogs and human population. Chinese Journal of Zoonoses, 1993; 9: 33-34.
1181	Jia N, Liu HB, Ni XB, et al. Emergence of human infection with Jingmen tick virus in China: A retrospective study. EBioMedicine, 2019; 43: 317-24.
1182	Meng Y, Zhang X, Wang DF, et al. Epidemiological analysis of the first confirmed case of Lyme disease combined with Spotted fever in Beijing. Chinese Journal of Zoonoses, 2019; 35: 81-84.
1183	Zhong JP, Chen ZG, Bi DZ, He JR, Chen M, Peng YP. Epidemiological Investigation on Spotted Fever (SF) Infection in Ninghua,Fujian. Chin J Vector Bio & Control, 2001; 12: 445-47.
1184	Lu M, Li F, Liao Y, et al. Epidemiology and Diversity of Rickettsiales Bacteria in Humans and Animals in Jiangsu and Jiangxi provinces, China. Sci Rep, 2019; 9: 13176.
1185	Jin YM, Zhang LJ, Sun LY, et al. Epidemiologyical investigation of emerging spotted fever in Chengmai county,Hainan province. Disease Surveillance, 2011; 26: 18-22.
1186	Li Z, Sun T, Huang JT, Feng KJ. The first antibody detection report of Q fever and spotted fever in southern Shandong. Chin J Public Health, 1997; 16: 15-16.
1187	Zhang JZ, He JR, Guo Y, Xu SE, Pan LX. First Discovery on Infection of Spotted Fever Group Rickettsiae In Healthy Persons Guangdong Province. Disease Surveillance, 1998; 13: 285-88.
1188	Zeng Z, Wang C, Liu C, et al. Follow-up of a Rickettsia felis encephalitis: Some new insights into clinical and imaging features. Int J Infect Dis, 2021; 104: 300-02.
1189	Lai CH, Chang LL, Lin JN, et al. Human spotted fever group rickettsioses are underappreciated in southern Taiwan, particularly for the species closely-related to Rickettsia felis. PLoS One, 2014; 9: e95810.
1190	Wu YM, Wei AM, Hu LM, et al. Identification of spotted fever group (SFG) H-5 strain isolation the patients blood samples. Chinese Journal of Zoonoses, 1998; 14: 23-26.
1191	Zhang CS, Quan YW. The infection of spotted fever group Rickettsia was first found in Huadian city, Jilin province. Chinese Journal of Zoonoses, 2002; 18: 102.
1192	Yu SR, Shao L, Li QJ, et al. Investigation of antibodies against Q fever and other rickettsial diseases in some population in Hainan province. Natl Med J China, 1989; 69: 534-35.
1193	li HB, Hu lM, Wei AM, Zhang ZQ, Liu h, Lu ZX. Investigation of antibodies to tick-borne infectious diseases in some populations in three provinces of Northeast China. Journal Article, 2003; 16: 371-72.
1194	Zhang JZ, Bi DZ, He JR, et al. Investigation of natural foci with spotted fever in eastern of Guangdong province. Chinese Journal of Zoonoses, 1999; 15: 37-39.
1195	Chen WR, Chen Xr, Xu ZP, Wang M, Shao GN, Qin N. Investigation of rickettsial antibody in South Xinjiang. Chinese Journal of Zoonoses, 1987; 3: 37.
1196	Lin BH, Sun XJ, Zhan ZN, lin YZ, li WG. Investigation of serology and etiology of Rickttsttsia on hainan island. Journal of Hainan Medical College, 2003; 9: 257-60.
1197	Kong ZM, Chen GS, Jin GY, Shi PY, Zhou XR, Lai XQ. Investigation of tick-borne endemic diseases in Xinjiang. Endemic Diseases Bulletin, 1987; 2: 1-4.
1198	Liu GD, Zhang CX, BaiSiGuLang. Investigation of tick-borne spotted fever in Humeng area, Inner Mongolia. Chinese Journal of Zoonoses, 1986; 2: 61-62.
1199	Sun T, Su JY, Lin KY, Huang JT, Li Z. Investigation on spotted fever and Q fever infection in middle school students. Chin J School Doctor, 1996; 10: 355-56.
1200	Liu GD, Li L, Han WG, Wang JQ. Investigation on spotted fever and typhus rickettsial disease in Hunchun area. J Prev Med Chin PLA, 1992: 50-52.
1201	Lin H, Chen ZG, Bi DZ, et al. An Investigation on the Serology of SFGR in Ninghua County Fujian Province. Chin J Vector Bio & Control, 1998; 9: 453-54.
1202	Liu GD, Zhang CX, BaiSiGuLang. Investigation on tick-borne spotted fever among military and civilian in Humeng area, Inner Mongolia. People's Military Surgeon, 1986: 19-20.
1203	Liu GD, Liu GP, Quan LH, Lou D, Zhang XW. Investigation on tsutsugamushi and other rickettsial diseases in Hunchun area of Jilin province. Chinese Journal of Zoonoses, 1987; 3: 41-42.
1204	Liu GD, Liu GP, Quan LH, Lou D, Zhang XW. Investigation report of rickettsial disease in Hunchun area of Jilin province. People's Military Surgeon, 1987: 25.
1205	Li SW, Zhu KL, Zhang QD, Wang FW, Sang WB, Zhang YX. Investigation report of serum antibody of spotted fever in Junan county in population. Literature and Information of Preventive Medicine, 1996; 2: 220-21.
1206	Cai Zl. Investigation report on natural foci of tick-borne spotted fever in Dongning county, Heilongjiang province. Chinese Journal of Zoonoses, 1986; 2: 35-37.
1207	Sun T. Investigations on Rickettsiosis in Shandong Province. Chin J Public Health, 1999; 15: 888-89.
1208	Chang B, Zhang J, Tian X, et al. [Isolation and identification of HN-98 strain of spotted fever group rickettsiae]. Zhonghua Liu Xing Bing Xue Za Zhi, 2000; 21: 202-04.
1209	Fan MY, Wang JG, Jiang YX, Zong DG, Lenz B, Walker DH. Isolation of a spotted fever group Rickettsia from a patient and related ecologic investigations in Xinjiang Uygur Autonomous Region of China. J Clin Microbiol, 1987; 25: 628-32.
1210	Lin BH, Sun XJ, li WG, lin YZ, Zhan ZN. Isolation of Rickettsia with L929 cell culturation. Journal of Hainan Medical College, 2003; 9: 265-67.
1211	Sun YQ, Wang Y, Jiang X, et al. Molecular characteristics of emerging spotted fever group Rickettsiae and Anaplasma phagocytophilum in Hebei province, China. Chin J Vector Bio & Control, 2015; 26: 344-48.
1212	Fan MY, Yu XJ, Bi DZ, et al. Molecular epidemiology of north Asia tick-borne spotted fever in China. Chinese Journal of Public Health, 1992; 11: 67-72+76.
1213	Cheng XQ, Jin YM, Lao SJ, et al. Multispacer typing of spotted fever group rickettsiae isolated from Chengmai county of Hainan province, China. Chin J Vector Bio & Control, 2014; 25: 289-93.
1214	Yin J, Li JB. Observation and Analysis about the Clinical Features of Tick-borne Diseases in Anhui Province. Medical Innovation of China, 2014; 11: 11-14.
1215	Li L. One case of North Asia Tick-Borne Spotted Fever. Infect Dis Info, 2002; 15: 2.
1216	Fan My, Jiang YX, Wang LC, Wang JG, Lin YF, Zong DG. Preliminary report of tick-borne spotted fever group rickettsiae isolated from patients in Jinghe County, Xinjiang. Chinese Journal of Zoonoses, 1985; 1: 8.
1217	Chi YY, Zhai SY, Wen HL, et al. Preliminary research of seroepidemiology on seroprevalence of Orientia tsutsugamushi, Rickettsia typhi and Spotted fever Rickettsia in rural populations in the west of Yiyuan, Shandong Province of China. Journal of Shandong University(Health Sciences), 2013; 51: 98-104.
1218	Zhou MX, Hu YY, Fan CH, et al. Preliminary Serosurvey on Rickettsial Infection in Shanghai Urban Inhabitants. Zhonghua Liu Xing Bing Xue Za Zhi, 1989; Z3: 33-35.
1219	Liu HB, Wei R, Ni XB, et al. The prevalence and clinical characteristics of tick-borne diseases at One Sentinel Hospital in Northeastern China. Parasitology, 2019; 146: 161-67.
1220	Wu X, Gu S-P, Huang Y, Hu XG. Report of 5 spotted fever cases in Anji County. Prev Med, 2017; 29: 88-90.
1221	Jia N, Jiang JF, Huo QB, Jiang BG, Cao WC. Rickettsia sibirica subspecies sibirica BJ-90 as a cause of human disease. N Engl J Med, 2013; 369: 1176-78.
1222	Fan MY, Walker DH, Liu QH, et al. Rickettsial and serologic evidence for prevalent spotted fever rickettsiosis in inner Mongolia. Am J Trop Med Hyg, 1987; 36: 615-20.
1223	Chang LT, Dao ZH, Liang CW, et al. Sero-epidemiologic investigation on rickettsiosis of humans and domestic animals in Yunnan province. Chinese Journal of Zoonoses, 2010; 26: 189-92.
1224	Zhang DA, Lv JR. Sero-epidemiologic investigation on rickettsiosis of humans and livestock in Lushi county. Henan J Prev Med, 2013; 24: 418-21.
1225	Chai CL, Lu QY, Sun JM, et al. [Sero-epidemiologic investigation on tick-borne diseases of humans and domestic animals in Zhejiang province]. Zhonghua Liu Xing Bing Xue Za Zhi, 2010; 31: 1144-47.
1226	Chen ZG, Bi DZ, Zhao J, He JR, Fan MY. Seroepidemiological investigation of northern Asia fever among people in northwest Fujian forest area. Chinese Journal of Zoonoses, 1994; 10: 39-40.
1227	Lin KY, Li Z, Sun T, Huang JT, Feng KJ. Seroepidemiological investigation of Q fever and spotted fever in Lingxian County, Shandong Province. Literature and Information of Preventive Medicine, 1996; 2: 122-23.
1228	Tan WW, Chang L, Dong MH, et al. Seroepidemiological investigation of rickettsial disease among general population in Yixing city. Chin J Dis Control Pre, 2015; 19: 96-98.
1229	Wang FW, Sang WB, Huang T, Liu SZ, Zhang J, Zhang YX. Seroepidemiological investigation of spotted fever in Shandong Province. Chin J Public Health, 1996; 12: 99.
1230	Tan XD, Chen WJ, Lu ZZ, Zhang JZ. Seroepidemiological investigation of spotted fever in some areas of southern China. Chinese Journal of Zoonoses, 1999; 15: 98.
1231	Wei AM, Wu YM, Liu XX, Yang Q, Zhang ZQ. Seroepidemiological investigation of three tick-borne diseases in Dongning and Suiyang. Journal Article, 1998; 11: 523-24.
1232	Lu DM, Ma SJ, Zhang YZ, Zhang X. Seroepidemiological investigation of tick-borne spotted fever in Chayu Valley, Tibet. Med J NDFSC, 1996; 6: 319-20.
1233	Wu YM, Wei AM, Liu XX, Wang G, Guo JX, Zhang QH. Seroepidemiological investigation of tick-borne spotted fever in Suifenhe area. Chin J Public Health, 1997; 16: 12-13.
1234	Cao MH, Liu H, Zhang YG, Shi YL, Wang J, Zhang Lj. Seroepidemiological Investigation on Tick-born Rickettsial Disease of People and Livestock in Different Regions of Anhui Province. Anhui J Prev Med, 2010; 15: 342-44.
1235	He JF, Li W, Chen R, Luo HM, Zheng K, Chen MS. Seroepidemiological study of spotted fever in Guangdong Province. Chinese Journal of Zoonoses, 1999; 15: 88-90.
1236	Zhou XR, Wang TX, Liu SK, et al. Seroepidemiological study on some endemic diseases in Ali prefecture, Tibet. Chinese J Vector Biol & Control, 1998; 9: 125-27.
1237	Pang WL, Cui QR, Ge JH. Seroepidemiological survey of main tick-borne diseases in Tiantai county. Zhejiang Preventive Medicine, 2012; 24: 27-29.
1238	Chen WJ, Tan XD, Zhang JZ, Cai J, Lu ZZ. Serological and etiological investigation of spotted fever Rickettsia in patients with unknown fever in some areas of Hainan. Chinese Journal of Zoonoses, 2000; 16: 101.
1239	Lin YZ, Sun XJ, Zhan ZN, et al. Serological and etiological investigation of spotted fever rickettsial disease in Hainan Island. Chinese Journal of Zoonoses, 1999; 15: 91-92.
1240	Lin BH, Sun XJ, Zhan ZN, lin YZ, li WG. Serological and etiological studies on undefined rickettsiosis on hainan island. Journal of Hainan Medical College, 1997; 3: 97-102.
1241	He S, Yu ES, Pan L. Serological investigation of oriental spotted fever in Fujian. Chinese Journal of Zoonoses, 1994; 10: 48-49.
1242	Chen XR, Xu ZP, Zhang YG, Wang M, Shi JS, Xu MH. Serological investigation of Rickettsia in some areas of China. J Prev Med Chin PLA, 1988; 6: 15-18.
1243	Feng WZ, Li FY, Bai T, Lu Y. Serological investigation of rickettsial disease in Tianshan pasture, Shawan county, Xinjiang. Chinese Journal of Zoonoses, 1986: 62.
1244	Zong DG, Jiang YX, Wang LC, et al. Serological investigation of several endemic diseases in Boltala, Xinjiang. Endemic Diseases Bulletin, 1987; 2: 5-8.
1245	Wu YM, Zhang ZQ, Wang HJ, et al. Serological investigation of tick-borne infectious diseases in some areas of Northeast China. J Prev Med Chin PLA, 2006; 24: 300.
1246	Lou D, Liu GD, Wu YM, Ding GL, Tao ZG. Serological investigation of tick-borne spotted fever in Heilongjiang Province and part of HuMeng, Inner Mongolia. Zhonghua Liu Xing Bing Xue Za Zhi, 1984; 5: 241.
1247	Wang JQ, Geng FB, Liu GD, Song SL, Sun SS. Serological investigation of tick-borne spotted fever in Qingyuan county, Liaoning province. Chin J Public Health, 1985; 4: 64.
1248	En. ZQ, Ai CX, Liu YT, et al. Serological investigation of tick-borne spotted fever, Q fever, typhus fever and hare fever in northwestern Xinjiang. Bull Acad Mil Med Sci, 1982: 441-46.
1249	Xu QY, Li HY, Li F, Yang GF, Zhang LJ. Serological investigation of vector born rickettsioses in agrarian children in Yili prefecture,Xinjiang Uygur Autonomous Region. Chinese J Vector Biol & Control, 2016; 27: 58-60.
1250	Qin Z, Feng L, Qin DZ, et al. A serological study on tick-borne infectious diseases among residents in Changbai mountains area. Chin Prev Med, 2013; 14: 886-88.
1251	Wu GS, Liu QH, Zhang ML, et al. Serum antibody investigation of northern Asia fever Rickettsia in desert and steppe area in Inner Mongolia. Disease Surveillance, 1995; 10: 248.
1252	Lu QB, Li H, Zhang PH, et al. Severe Fever with Thrombocytopenia Syndrome Complicated by Co-infection with Spotted Fever Group Rickettsiae, China. Emerg Infect Dis, 2016; 22: 1957-60.
1253	Zhang L-X, Zheng L-X, Li J-H, Zhang J-Z, Bi D-Z. Spotted fever first found in Hunan province. Pract Prev Med, 1999; 6: 341-42.
1254	Liu JH, Yu XL, Long ZM, et al. Spotted fever foci in Hainan island. J Prev Med Chin PLA, 1996; 14: 317-19.
1255	Feng HM, Yi Q, Tu YY, Lin BH, Lin H, Zhou SY. Spotted fever may exist on Hainan Island. Academic Journal of Sun Yat-sen University of Medical Sciences, 1986; 7: 77.
1256	Li XM, Zhang DR, Chen CW, et al. Spotted fever was first detected in Yuxi area of Yunnan Province. Zhonghua Liu Xing Bing Xue Za Zhi, 2001; 1: 67.
1257	He S, Pan L, Yu ES, et al. Spotted fever was first discovered in Fujian province. Chinese Journal of Zoonoses, 1993; 9: 35-36.
1258	Guan GK, Zhang ZQ, Wang Hj, Feng L, Wang LQ. Studies on serotypes and genotypes of spotted fever Rickettsia heilongjiangensis tick strains and human strains. Journal Article, 2006; 19: 8-9.
1259	Wu YM, Wei AM, Hu lM, et al. Study on aetiology of Rickettsia Heilongianggii tick borne spotted fever. China Public Health, 2001; 17: 604-06.
1260	Chang BG, Zhang JZ, Tian XD, Cai J, Lu ZZ. Study on Seroepidemiological Investigation of Spotted Fever in Qiongzhong Area of Hainan Province. Chin J Vector Bio & Control, 1999; 10: 198-200.
1261	Chen ZG, Chen M, Zhang JZ, et al. Study on the Spotted Fever Group Rickettsia (SFGR) in Ninghua County, Fujian. Strait journal of preventive Medicine, 2000; 6: 7-10.
1262	Ling F, Gong ZY, Chai CL, et al. Surveillance and study of tick-borne diseases in Zhejiang province,China. Chinese Journal of Vector Biology & Control, 2013; 24: 19-23.
1263	Fan MY, H. WD, Liu Q-H, Li H, Bai H-C. Tick-borne spotted fever group Rickettsia was isolated from patients and tick eggs in Humeng, Inner Mongolia for the first time. Zhonghua Liu Xing Bing Xue Za Zhi, 1985; 6: 346.
1264	Wang Q. Analysis of the virus of tick species and tick-borne rickettsiae infection cases in Xinjiang. Shihezi University; 2018.
1265	Cui XM. Anaplasma phagocytophilum and its coinfection with other tick-borne pathogens: experimental study and epidemiological investigation. Academy of Military Medical Sciences; 2016.
1266	Fu XY. The diagnosis of febrile paitients infected with spotted fever group Rickettsia. Capital Medical University; 2017.
1267	Ma L. Discovery of human infections with novel spotted fever group rickettsiae and investigations on their natural foci. Academy of Military Medical Sciences; 2015.
1268	Tian B. Investigation of spotted fever group Rickettsia in the epidemic region of severe fever with thrombocytopenia syndrome. China Medical University; 2020.
1269	Zheng HJ. The investigation on Scrub Typhus Group, Typhi Group and Spotted Fever Group of Xinyang, Henan province. Zhengzhou University; 2013.
1270	Xia LY. Isolation, identification and potential pathogenicity of three spotted fever group rickettsiae in southern China. Anhui Medical University; 2020.
1271	Luan MC. Study on the molecular method of identification of rickettsiae species and Rickettsia infections in hosts and vectors from Hongta county of Yunnan province. Dalian Medical University; 2007.
1272	Fan YD. Surveillance on Candidatus Rickettsia tarasevichiae based on sentinel hospital. Academy of Military Medical Sciences; 2016.
1273	Shpynov S, Rudakov N, Tohkov Y, et al. Detection of Rickettsia aeschlimannii in Hyalomma marginatum ticks in western Russia. Clin Microbiol Infect, 2009; 15 Suppl 2: 315-16.
1274	Wei QQ, Guo LP, Wang AD, et al. The first detection of Rickettsia aeschlimannii and Rickettsia massiliae in Rhipicephalus turanicus ticks, in northwest China. Parasit Vectors, 2015; 8: 631.
1275	Kamani J, Baneth G, Apanaskevich DA, Mumcuoglu KY, Harrus S. Molecular detection of Rickettsia aeschlimannii in Hyalomma spp. ticks from camels (Camelus dromedarius) in Nigeria, West Africa. Med Vet Entomol, 2015; 29: 205-09.
1276	Uiterwijk M, Ibáñez-Justicia A, van de Vossenberg B, et al. Imported Hyalomma ticks in the Netherlands 2018-2020. Parasit Vectors, 2021; 14: 244.
1277	Chitanga S, Chibesa K, Sichibalo K, et al. Molecular Detection and Characterization of Rickettsia Species in Ixodid Ticks Collected From Cattle in Southern Zambia. Front Vet Sci, 2021; 8: 684487.
1278	Pereira A, Parreira R, Cotão AJ, et al. Tick-borne bacteria and protozoa detected in ticks collected from domestic animals and wildlife in central and southern Portugal. Ticks Tick Borne Dis, 2018; 9: 225-34.
1279	Orkun Ö, Çakmak A, Nalbantoğlu S, Karaer Z. Turkey tick news: A molecular investigation into the presence of tick-borne pathogens in host-seeking ticks in Anatolia; Initial evidence of putative vectors and pathogens, and footsteps of a secretly rising vector tick, Haemaphysalis parva. Ticks Tick Borne Dis, 2020; 11: 101373.
1280	Orkun Ö. Molecular investigation of the natural transovarial transmission of tick-borne pathogens in Turkey. Vet Parasitol, 2019; 273: 97-104.
1281	Selmi R, Ben Said M, Ben Yahia H, Abdelaali H, Messadi L. Molecular epidemiology and phylogeny of spotted fever group Rickettsia in camels (Camelus dromedarius) and their infesting ticks from Tunisia. Transbound Emerg Dis, 2020; 67: 733-44.
1282	Orkun Ö, Çakmak A, Nalbantoğlu S, Karaer Z. Molecular detection of a novel Babesia sp. and pathogenic spotted fever group rickettsiae in ticks collected from hedgehogs in Turkey: Haemaphysalis erinacei, a novel candidate vector for the genus Babesia. Infect Genet Evol, 2019; 69: 190-98.
1283	Guo WP, Wang YH, Lu Q, et al. Molecular detection of spotted fever group rickettsiae in hard ticks, northern China. Transbound Emerg Dis, 2019; 66: 1587-96.
1284	Kartashov MY, Tikhonov SN, Mikryukova TP, et al. Genotyping of Rickettsial Isolates Circulating in the Crimean Peninsula. Molecular Genetics Microbiology & Virology, 2018; 33: 110-17.
1285	Abdelkadir K, Palomar AM, Portillo A, Oteo JA, Ait-Oudhia K, Khelef D. Presence of Rickettsia aeschlimannii, 'Candidatus Rickettsia barbariae' and Coxiella burnetii in ticks from livestock in Northwestern Algeria. Ticks Tick Borne Dis, 2019; 10: 924-28.
1286	Vanegas A, Keller C, Krüger A, et al. Molecular detection of spotted fever group rickettsiae in ticks from Cameroon. Ticks Tick Borne Dis, 2018; 9: 1049-56.
1287	Fernández de Mera IG, Blanda V, Torina A, et al. Identification and molecular characterization of spotted fever group rickettsiae in ticks collected from farm ruminants in Lebanon. Ticks Tick Borne Dis, 2018; 9: 104-08.
1288	Ndeereh D, Thaiyah A, Muchemi G, Miyunga AA. Molecular surveillance of spotted fever group rickettsioses in wildlife and detection of Rickettsia sibirica in a Topi (Damaliscus lunatus ssp. jimela) in Kenya. The Onderstepoort journal of veterinary research, 2017; 84: e1-e7.
1289	Jun XU, Wang AD, Luo D, et al. Molecular epidemiological study of the spotted fever group Rickettsia in free-living ticks in the wetlands of Aibi Lake, China-Kazakhstan border. Chinese Journal of Veterinary Medicine, 2016.
1290	Loftis AD, Reeves WK, Szumlas DE, et al. Rickettsial agents in Egyptian ticks collected from domestic animals. Exp Appl Acarol, 2006; 40: 67-81.
1291	Scarpulla M, Barlozzari G, Marcario A, et al. Molecular detection and characterization of spotted fever group rickettsiae in ticks from Central Italy. Ticks Tick Borne Dis, 2016; 7: 1052-56.
1292	Tomassone L, Conte V, Parrilla G, De Meneghi D. Rickettsia infection in dogs and Rickettsia parkeri in Amblyomma tigrinum ticks, Cochabamba Department, Bolivia. Vector Borne Zoonotic Dis, 2010; 10: 953-58.
1293	Diakou A, Norte AC, Lopes de Carvalho I, et al. Ticks and tick-borne pathogens in wild birds in Greece. Parasitol Res, 2016; 115: 2011-16.
1294	Orkun Ö, Karaer Z, Çakmak A, Nalbantoğlu S. Spotted fever group rickettsiae in ticks in Turkey. Ticks Tick Borne Dis, 2014; 5: 213-18.
1295	Abdel-Shafy S, Allam NA, Mediannikov O, Parola P, Raoult D. Molecular detection of spotted fever group rickettsiae associated with ixodid ticks in Egypt. Vector Borne Zoonotic Dis, 2012; 12: 346-59.
1296	Pillay AD, Mukaratirwa S. Genetic diversity of Rickettsia africae isolates from Amblyomma hebraeum and blood from cattle in the Eastern Cape province of South Africa. Exp Appl Acarol, 2020; 82: 529-41.
1297	Pintore E, Olivieri E, Floriano AM, Sassera D, Sanna N, Garippa G. First detection of Amblyomma variegatum and molecular finding of Rickettsia africae in Sardinia, Italy. Ticks Tick Borne Dis, 2021; 12: 101561.
1298	Younan M, Ouso DO, Bodha B, et al. Ehrlichia spp. close to Ehrlichia ruminantium, Ehrlichia canis, and "Candidatus Ehrlichia regneryi" linked to heartwater-like disease in Kenyan camels (Camelus dromedarius). Tropical animal health and production, 2021; 53: 147.
1299	Keller C, Krüger A, Schwarz NG, et al. High detection rate of Rickettsia africae in Amblyomma variegatum but low prevalence of anti-rickettsial antibodies in healthy pregnant women in Madagascar. Ticks Tick Borne Dis, 2016; 7: 60-65.
1300	Olivieri E, Kariuki E, Floriano AM, et al. Multi-country investigation of the diversity and associated microorganisms isolated from tick species from domestic animals, wildlife and vegetation in selected african countries. Exp Appl Acarol, 2021; 83: 427-48.
1301	Oundo JW, Villinger J, Jeneby M, et al. Pathogens, endosymbionts, and blood-meal sources of host-seeking ticks in the fast-changing Maasai Mara wildlife ecosystem. PLoS One, 2020; 15: e0228366.
1302	Medkour H, Amona I, Akiana J, et al. Bacterial Infections in Humans and Nonhuman Primates from Africa: Expanding the Knowledge. Yale J Biol Med, 2021; 94: 227-48.
1303	Tufa TB, Wölfel S, Zubriková D, et al. Tick species from cattle in the Adama Region of Ethiopia and pathogens detected. Exp Appl Acarol, 2021; 84: 459-71.
1304	Springer A, Shuaib YA, Isaa MH, et al. Tick Fauna and Associated Rickettsia, Theileria, and Babesia spp. in Domestic Animals in Sudan (North Kordofan and Kassala States). Microorganisms, 2020; 8.
1305	Barradas PF, Mesquita JR, Ferreira P, et al. Molecular identification and characterization of Rickettsia spp. and other tick-borne pathogens in cattle and their ticks from Huambo, Angola. Ticks Tick Borne Dis, 2021; 12: 101583.
1306	Guo H, Adjou Moumouni PF, Thekisoe O, et al. Genetic characterization of tick-borne pathogens in ticks infesting cattle and sheep from three South African provinces. Ticks Tick Borne Dis, 2019; 10: 875-82.
1307	Byaruhanga C, Akure PC, Lubembe DM, et al. Molecular detection and characterisation of protozoan and rickettsial pathogens in ticks from cattle in the pastoral area of Karamoja, Uganda. Ticks Tick Borne Dis, 2021; 12: 101709.
1308	Angerami RN, Krawczak FS, Nieri-Bastos FA, et al. First report of African tick-bite fever in a South American traveler. SAGE open medical case reports, 2018; 6.
1309	Campos SDE, Cunha NCD, Machado CSC, et al. Spotted fever group rickettsial infection in dogs and their ticks from domestic-wildlife interface areas in southeastern Brazil. Rev Bras Parasitol Vet, 2020; 29: e020219.
1310	Hornok S, Abichu G, Meli ML, et al. Influence of the biotope on the tick infestation of cattle and on the tick-borne pathogen repertoire of cattle ticks in Ethiopia. PLoS One, 2014; 9: e106452.
1311	Kimita G, Mutai B, Nyanjom SG, Wamunyokoli F, Waitumbi J. Phylogenetic Variants of Rickettsia africae, and Incidental Identification of "Candidatus Rickettsia Moyalensis" in Kenya. PLoS Negl Trop Dis, 2016; 10: e0004788.
1312	Sekeyová Z, Mediannikov O, Roux V, et al. Identification of Rickettsia africae and Wolbachia sp. in Ceratophyllus garei fleas from Passerine birds migrated from Africa. Vector Borne Zoonotic Dis, 2012; 12: 539-43.
1313	Labruna MB, Pacheco RC, Nava S, Brandão PE, Richtzenhain LJ, Guglielmone AA. Infection by Rickettsia bellii and Candidatus "Rickettsia amblyommii" in Amblyomma neumanni ticks from Argentina. Microb Ecol, 2007; 54: 126-33.
1314	Labruna MB, Whitworth T, Bouyer DH, et al. Rickettsia bellii and Rickettsia amblyommii in Amblyomma ticks from the State of Rondônia, Western Amazon, Brazil. J Med Entomol, 2004; 41: 1073-81.
1315	Martínez-Sánchez ET, Cardona-Romero M, Ortiz-Giraldo M, et al. Rickettsia spp. in ticks (Acari: Ixodidae) from wild birds in Caldas, Colombia. Acta Trop, 2021; 213: 105733.
1316	Karpathy SE, Slater KS, Goldsmith CS, Nicholson WL, Paddock CD. Rickettsia amblyommatis sp. nov., a spotted fever group Rickettsia associated with multiple species of Amblyomma ticks in North, Central and South America. Int J Syst Evol Microbiol, 2016; 66: 5236-43.
1317	Polsomboon S, Hoel DF, Murphy JR, et al. Molecular Detection and Identification of Rickettsia Species in Ticks (Acari: Ixodidae) Collected From Belize, Central America. J Med Entomol, 2017; 54: 1718-26.
1318	Mukherjee N, Beati L, Sellers M, et al. Importation of exotic ticks and tick-borne spotted fever group rickettsiae into the United States by migrating songbirds. Ticks Tick Borne Dis, 2014; 5: 127-34.
1319	Nunes Ede C, Vizzoni VF, Navarro DL, et al. Rickettsia amblyommii infecting Amblyomma sculptum in endemic spotted fever area from southeastern Brazil. Mem Inst Oswaldo Cruz, 2015; 110: 1058-61.
1320	Trout Fryxell RT, Hendricks BM, Pompo K, et al. Investigating the Adult Ixodid Tick Populations and Their Associated Anaplasma, Ehrlichia,and Rickettsia Bacteria at a Rocky Mountain Spotted Fever Hotspot in Western Tennessee. Vector Borne Zoonotic Dis, 2017; 17: 527-38.
1321	Maia MO, Koppe VC, Muñoz-Leal S, et al. Detection of Rickettsia spp. in ticks associated to wild mammals in Northeastern Brazil, with notes on an undetermined Ornithodoros sp. collected from marsupials. Exp Appl Acarol, 2018; 76: 523-35.
1322	Silveira I, Martins TF, Olegário MM, et al. Rickettsial Infection in Animals, Humans and Ticks in Paulicéia, Brazil. Zoonoses Public Health, 2015; 62: 525-33.
1323	Cohen EB, Auckland LD, Marra PP, Hamer SA. Avian migrants facilitate invasions of neotropical ticks and tick-borne pathogens into the United States. Appl Environ Microbiol, 2015; 81: 8366-78.
1324	Ogrzewalska M, Uezu A, Labruna MB. Ticks (Acari: Ixodidae) infesting wild birds in the eastern Amazon, northern Brazil, with notes on rickettsial infection in ticks. Parasitol Res, 2010; 106: 809-16.
1325	Mastropaolo M, Tarragona EL, Silaghi C, Pfister K, Thiel C, Nava S. High prevalence of "Candidatus Rickettsia amblyommii" in Amblyomma ticks from a Spotted Fever Endemic Region in North Argentina. Comp Immunol Microbiol Infect Dis, 2016; 46: 73-76.
1326	D AM, S GG, Dzul-Rosado K, et al. Questing Amblyomma mixtum and Haemaphysalis juxtakochi (Acari: Ixodidae) Infected with Candidatus "Rickettsia amblyommii" from the Natural Environment in Panama Canal Basin, Panama. Tropical medicine and health, 2015; 43: 217-22.
1327	Saraiva DG, Nieri-Bastos FA, Horta MC, et al. Rickettsia amblyommii infecting Amblyomma auricularium ticks in Pernambuco, northeastern Brazil: isolation, transovarial transmission, and transstadial perpetuation. Vector Borne Zoonotic Dis, 2013; 13: 615-18.
1328	Sánchez-Montes S, Isaak-Delgado AB, Guzmán-Cornejo C, et al. Rickettsia species in ticks that parasitize amphibians and reptiles: Novel report from Mexico and review of the worldwide record. Ticks Tick Borne Dis, 2019; 10: 987-94.
1329	Acosta ICL, Martins TF, Marcili A, et al. Ticks (Acari: Ixodidae, Argasidae) from humans, domestic and wild animals in the state of Espírito Santo, Brazil, with notes on rickettsial infection. Vet Parasitol Reg Stud Reports, 2016; 3-4: 66-69.
1330	Lugarini C, Martins TF, Ogrzewalska M, et al. Rickettsial agents in avian ixodid ticks in northeast Brazil. Ticks Tick Borne Dis, 2015; 6: 364-75.
1331	Ogrzewalska M, Literák I, Capek M, et al. Bacteria of the genus Rickettsia in ticks (Acari: Ixodidae) collected from birds in Costa Rica. Ticks Tick Borne Dis, 2015; 6: 478-82.
1332	Lopes MG, May Junior J, Foster RJ, et al. Ticks and rickettsiae from wildlife in Belize, Central America. Parasit Vectors, 2016; 9: 62.
1333	Witter R, Martins TF, Campos AK, et al. Rickettsial infection in ticks (Acari: Ixodidae) of wild animals in midwestern Brazil. Ticks Tick Borne Dis, 2016; 7: 415-23.
1334	Saracho Bottero MN, Tarragona EL, Nava S. Spotted fever group rickettsiae in Amblyomma ticks likely to infest humans in rural areas from northwestern Argentina. Medicina (B Aires), 2015; 75: 391-95.
1335	Ogrzewalska M, Saraiva DG, Moraes-Filho J, et al. Epidemiology of Brazilian spotted fever in the Atlantic Forest, state of São Paulo, Brazil. Parasitology, 2012; 139: 1283-300.
1336	Ramos DG, Melo AL, Martins TF, et al. Rickettsial infection in ticks from wild birds from Cerrado and the Pantanal region of Mato Grosso, midwestern Brazil. Ticks Tick Borne Dis, 2015; 6: 836-42.
1337	Novakova M, Literak I, Chevez L, Martins TF, Ogrzewalska M, Labruna MB. Rickettsial infections in ticks from reptiles, birds and humans in Honduras. Ticks Tick Borne Dis, 2015; 6: 737-42.
1338	Alves Ada S, Melo AL, Amorim MV, et al. Seroprevalence of Rickettsia spp. in Equids and Molecular Detection of 'Candidatus Rickettsia amblyommii' in Amblyomma cajennense Sensu Lato Ticks From the Pantanal Region of Mato Grosso, Brazil. J Med Entomol, 2014; 51: 1242-47.
1339	Ogrzewalska M, Uezu A, Labruna MB. Ticks (Acari: Ixodidae) infesting wild birds in the Atlantic Forest in northeastern Brazil, with notes on rickettsial infection in ticks. Parasitol Res, 2011; 108: 665-70.
1340	Tarragona EL, Cicuttin GL, Mangold AJ, Mastropaolo M, Nazarena De Salvo M, Nava S. Rickettsia infection in Amblyomma tonelliae, a tick species from the Amblyomma cajennense complex. Ticks Tick Borne Dis, 2015; 6: 173-77.
1341	Ogrzewalska M, Literak I, Martins TF, Labruna MB. Rickettsial infections in ticks from wild birds in Paraguay. Ticks Tick Borne Dis, 2014; 5: 83-89.
1342	Ponnusamy L, Gonzalez A, Van Treuren W, et al. Diversity of Rickettsiales in the microbiome of the lone star tick, Amblyomma americanum. Appl Environ Microbiol, 2014; 80: 354-59.
1343	Blanton LS, Walker DH, Bouyer DH. Rickettsiae and ehrlichiae within a city park: is the urban dweller at risk? Vector Borne Zoonotic Dis, 2014; 14: 168-70.
1344	Pacheco RC, Arzua M, Nieri-Bastos FA, et al. Rickettsial infection in ticks (Acari: Ixodidae) collected on birds in southern Brazil. J Med Entomol, 2012; 49: 710-16.
1345	Krawczak FS, Binder LC, Oliveira CS, et al. Ecology of a tick-borne spotted fever in southern Brazil. Exp Appl Acarol, 2016; 70: 219-29.
1346	Hensley JR, Zambrano ML, Williams-Newkirk AJ, Dasch GA. Detection of Rickettsia Species, and Coxiella-Like and Francisella-Like Endosymbionts in Amblyomma americanum and Amblyomma maculatum from a Shared Field Site in Georgia, United States of America. Vector Borne Zoonotic Dis, 2021; 21: 509-16.
1347	Olafson PU, Buckmeier BG, May MA, Thomas DB. Molecular screening for rickettsial bacteria and piroplasms in ixodid ticks surveyed from white-tailed deer (Odocoileus virginianus) and nilgai antelope (Boselaphus tragocamelus) in southern Texas. Int J Parasitol Parasites Wildl, 2020; 13: 252-60.
1348	Bermúdez CS, Zaldívar Y, Domínguez AL, Hernández M, de Antinori MEB, Krawczak FS. Rickettsia amblyommatis isolated from Amblyomma mixtum (Acari: Ixodida) from two sites in Panama. Ticks Tick Borne Dis, 2021; 12: 101597.
1349	Romero L, Costa FB, Labruna MB. Ticks and tick-borne Rickettsia in El Salvador. Exp Appl Acarol, 2021; 83: 545-54.
1350	Chitimia-Dobler L, Schaper S, Mansfeld P, Gonschorrek J, Bröker M, Nava S. Detection of Amblyomma mixtum (Acari: Ixodidae) in Germany on a Human Traveler Returning From Cuba. J Med Entomol, 2020; 57: 962-64.
1351	Dolz G, Castro R, Jiménez-Rocha AE, Retamosa M, Alberti A. Strain diversity of Rickettsia amblyommatis in ticks infesting birds in the North Huetar conservation area of Costa Rica. Ticks Tick Borne Dis, 2019; 10: 1109-12.
1352	Santanello C, Barwari R, Troyo A. Spotted fever group Rickettsiae in Ticks from Missouri. Ticks Tick Borne Dis, 2018; 9: 1395-99.
1353	Silva AB, Cardoso KM, de Oliveira SV, et al. Rickettsia amblyommatis infecting Amblyomma pseudoconcolor in area of new focus of spotted fever in northeast Brazil. Acta Trop, 2018; 182: 305-08.
1354	Gruhn KD, Ogrzewalska M, Rozental T, et al. Evaluation of rickettsial infection in free-range capybaras (Hydrochoerus hydrochaeris Linnaeus, 1766) (Rodentia: Caviidae) and ticks (Acari: Ixodidae) in the Western Amazon, Brazil. Ticks Tick Borne Dis, 2019; 10: 981-86.
1355	Costa FB, da Costa AP, Moraes-Filho J, et al. Rickettsia amblyommatis infecting ticks and exposure of domestic dogs to Rickettsia spp. in an Amazon-Cerrado transition region of northeastern Brazil. PLoS One, 2017; 12: e0179163.
1356	Sebastian PS, Tarragona EL, Saracho Bottero MN, Nava S. Phylogenetic divergence between Rickettsia amblyommatis strains from Argentina. Comp Immunol Microbiol Infect Dis, 2020; 69: 101418.
1357	Sánchez-Montes S, Salceda-Sánchez B, Ballados-González GG, Valtierra-Alzaga L, Soto-Gutiérrez JJ, Becker I. Rickettsia asembonensis: New records associated with the cat flea (Ctenocephalides felis felis) in Mexico. Vet Parasitol Reg Stud Reports, 2020; 21: 100433.
1358	Nziza J, Tumushime JC, Cranfield M, et al. Fleas from domestic dogs and rodents in Rwanda carry Rickettsia asembonensis and Bartonella tribocorum. Med Vet Entomol, 2019; 33: 177-84.
1359	Low VL, Prakash BK, Tan TK, et al. Pathogens in ectoparasites from free-ranging animals: Infection with Rickettsia asembonensis in ticks, and a potentially new species of Dipylidium in fleas and lice. Vet Parasitol, 2017; 245: 102-05.
1360	Silva AB, Vizzoni VF, Costa AP, et al. First report of a Rickettsia asembonensis related infecting fleas in Brazil. Acta Trop, 2017; 172: 44-49.
1361	Bezerra-Santos MA, Sgroi G, Mendoza-Roldan JA, et al. Ectoparasites of hedgehogs: From flea mite phoresy to their role as vectors of pathogens. Int J Parasitol Parasites Wildl, 2021; 15: 95-104.
1362	Chaorattanakawee S, Korkusol A, Tippayachai B, Promsathaporn S, Poole-Smith BK, Takhampunya R. Amplicon-Based Next Generation Sequencing for Rapid Identification of Rickettsia and Ectoparasite Species from Entomological Surveillance in Thailand. Pathogens, 2021; 10.
1363	López-Pérez AM, Chaves A, Sánchez-Montes S, et al. Diversity of rickettsiae in domestic, synanthropic, and sylvatic mammals and their ectoparasites in a spotted fever-epidemic region at the western US-Mexico border. Transbound Emerg Dis, 2021.
1364	Souza UA, Webster A, Dall'Agnol B, et al. Ticks, mites, fleas, and vector-borne pathogens in free-ranging neotropical wild felids from southern Brazil. Ticks Tick Borne Dis, 2021; 12: 101706.
1365	Ferreira FC, Fonseca DM, Hamilton G, Price D. Metagenomic analysis of human-biting cat fleas in urban northeastern United States of America reveals an emerging zoonotic pathogen. Sci Rep, 2020; 10: 15611.
1366	Guo LP, Jiang SH, Liu D, Wang SW, Chen CF, Wang YZ. Emerging spotted fever group rickettsiae in ticks, northwestern China. Ticks Tick Borne Dis, 2016; 7: 1146-50.
1367	Maia C, Ferreira A, Nunes M, Vieira ML, Campino L, Cardoso L. Molecular detection of bacterial and parasitic pathogens in hard ticks from Portugal. Ticks Tick Borne Dis, 2014; 5: 409-14.
1368	Essbauer S, Baumann K, Schlegel M, et al. Small Mammals as Reservoir for Zoonotic Agents in Afghanistan. Military medicine, 2021.
1369	Dietrich M, Tjale MA, Weyer J, et al. Diversity of Bartonella and Rickettsia spp. in Bats and Their Blood-Feeding Ectoparasites from South Africa and Swaziland. PLoS One, 2016; 11: e0152077.
1370	Rose J, Nachum-Biala Y, Mumcuoglu KY, et al. Genetic characterization of spotted fever group rickettsiae in questing ixodid ticks collected in Israel and environmental risk factors for their infection. Parasitology, 2017; 144: 1088-101.
1371	Kamani J, Baneth G, Gutiérrez R, Nachum-Biala Y, Mumcuoglu KY, Harrus S. Coxiella burnetii and Rickettsia conorii: Two zoonotic pathogens in peridomestic rodents and their ectoparasites in Nigeria. Ticks Tick Borne Dis, 2018; 9: 86-92.
1372	de Sousa R, Santos-Silva M, Santos AS, et al. Rickettsia conorii Israeli tick typhus strain isolated from Rhipicephalus sanguineus ticks in Portugal. Vector Borne Zoonotic Dis, 2007; 7: 444-47.
1373	Behar A, McCormick LJ, Perlman SJ. Rickettsia felis infection in a common household insect pest, Liposcelis bostrychophila (Psocoptera: Liposcelidae). Appl Environ Microbiol, 2010; 76: 2280-85.
1374	Barua S, Hoque MM, Kelly PJ, et al. First report of Rickettsia felis in mosquitoes, USA. Emerg Microbes Infect, 2020; 9: 1008-10.
1375	Shih CM, Yang PW, Chao LL. Molecular Detection and Genetic Identification of Rickettsia Infection in Ixodes granulatus Ticks, an Incriminated Vector for Geographical Transmission in Taiwan. Microorganisms, 2021; 9.
1376	Shao JW, Yao XY, Song XD, et al. Molecular detection and genetic diversity of Rickettsia spp. in pet dogs and their infesting ticks in Harbin, northeastern China. BMC Vet Res, 2021; 17: 113.
1377	Banović P, Díaz-Sánchez AA, Galon C, et al. Humans infested with Ixodes ricinus are exposed to a diverse array of tick-borne pathogens in Serbia. Ticks Tick Borne Dis, 2021; 12: 101609.
1378	González-Álvarez VH, Fernández de Mera IG, Cabezas-Cruz A, de la Fuente J, Ortega-Morales AI, Almazán C. Molecular survey of Rickettsial organisms in ectoparasites from a dog shelter in Northern Mexico. Vet Parasitol Reg Stud Reports, 2017; 10: 143-48.
1379	Vianna MC, Horta MC, Sangioni LA, et al. Rickettsial spotted fever in capoeirão village, Itabira, Minas Gerais, Brazil. Rev Inst Med Trop Sao Paulo, 2008; 50: 297-301.
1380	Šlapeta J, Lawrence A, Reichel MP. Cat fleas (Ctenocephalides felis) carrying Rickettsia felis and Bartonella species in Hong Kong. Parasitology international, 2018; 67: 209-12.
1381	Poo-Muñoz DA, Elizondo-Patrone C, Escobar LE, et al. Fleas and Ticks in Carnivores From a Domestic-Wildlife Interface: Implications for Public Health and Wildlife. J Med Entomol, 2016; 53: 1433-43.
1382	Hornok S, Meli ML, Perreten A, et al. Molecular investigation of hard ticks (Acari: Ixodidae) and fleas (Siphonaptera: Pulicidae) as potential vectors of rickettsial and mycoplasmal agents. Vet Microbiol, 2010; 140: 98-104.
1383	Pader V, Nikitorowicz Buniak J, Abdissa A, et al. Candidatus Rickettsia hoogstraalii in Ethiopian Argas persicus ticks. Ticks Tick Borne Dis, 2012; 3: 338-45.
1384	Reeves WK, Loftis AD, Sanders F, et al. Borrelia, Coxiella, and Rickettsia in Carios capensis (Acari: Argasidae) from a brown pelican (Pelecanus occidentalis) rookery in South Carolina, USA. Exp Appl Acarol, 2006; 39: 321-29.
1385	Gilles J, Silaghi C, Just FT, Pradel I, Pfister K. Polymerase chain reaction detection of Rickettsia felis-like organism in Archaeopsylla erinacei (Siphonaptera: Pulicidae) from Bavaria, Germany. J Med Entomol, 2009; 46: 703-07.
1386	Jiang J, An H, Lee JS, et al. Molecular characterization of Haemaphysalis longicornis-borne rickettsiae, Republic of Korea and China. Ticks Tick Borne Dis, 2018; 9: 1606-13.
1387	Igolkina Y, Bondarenko E, Rar V, et al. Genetic variability of Rickettsia spp. in Ixodes persulcatus ticks from continental and island areas of the Russian Far East. Ticks Tick Borne Dis, 2016; 7: 1284-89.
1388	Liu H, Li Q, Zhang X, et al. Characterization of rickettsiae in ticks in northeastern China. Parasit Vectors, 2016; 9: 498.
1389	Li W, Liu L, Jiang X, et al. Molecular identification of spotted fever group Rickettsiae in ticks collected in central China. Clin Microbiol Infect, 2009; 15 Suppl 2: 279-80.
1390	Wen J, Jiao D, Wang JH, et al. Rickettsia raoultii, the predominant Rickettsia found in Dermacentor silvarum ticks in China-Russia border areas. Exp Appl Acarol, 2014; 63: 579-85.
1391	Scarpulla M, Barlozzari G, Salvato L, De Liberato C, Lorenzetti R, Macrì G. Rickettsia helvetica in Human-Parasitizing and Free-Living Ixodes ricinus from Urban and Wild Green Areas in the Metropolitan City of Rome, Italy. Vector Borne Zoonotic Dis, 2018; 18: 404-07.
1392	Kartashov MY, Glushkova LI, Mikryukova TP, et al. Detection of Rickettsia helvetica and Candidatus R. tarasevichiae DNA in Ixodes persulcatus ticks collected in Northeastern European Russia (Komi Republic). Ticks Tick Borne Dis, 2017; 8: 588-92.
1393	Stańczak J, Racewicz M, Michalik J, Cieniuch S, Sikora B, Skoracki M. Prevalence of infection with Rickettsia helvetica in feeding ticks and their hosts in western Poland. Clin Microbiol Infect, 2009; 15 Suppl 2: 328-29.
1394	Biernat B, Stańczak J, Michalik J, Sikora B, Cieniuch S. Rickettsia helvetica and R. monacensis infections in immature Ixodes ricinus ticks derived from sylvatic passerine birds in west-central Poland. Parasitol Res, 2016; 115: 3469-77.
1395	Biernat B, Stańczak J, Michalik J, Sikora B, Wierzbicka A. Prevalence of infection with Rickettsia helvetica in Ixodes ricinus ticks feeding on non-rickettsiemic rodent hosts in sylvatic habitats of west-central Poland. Ticks Tick Borne Dis, 2016; 7: 135-41.
1396	Blaschitz M, Narodoslavsky-Gföller M, Kanzler M, Walochnik J, Stanek G. First detection of Rickettsia helvetica in Ixodes ricinus ticks in Austria. Vector Borne Zoonotic Dis, 2008; 8: 561-63.
1397	Cafiso A, Olivieri E, Floriano AM, et al. Investigation of Tick-Borne Pathogens in Ixodes ricinus in a Peri-Urban Park in Lombardy (Italy) Reveals the Presence of Emerging Pathogens. Pathogens, 2021; 10.
1398	Michalski MM, Kubiak K, Szczotko M, Dmitryjuk M. Tick-Borne Pathogens in Ticks Collected from Wild Ungulates in North-Eastern Poland. Pathogens, 2021; 10.
1399	Gałęcki R, Jaroszewski J, Bakuła T, Galon EM, Xuan X. Molecular Detection of Selected Pathogens with Zoonotic Potential in Deer Keds (Lipoptena fortisetosa). Pathogens, 2021; 10.
1400	Iatta R, Sazmand A, Nguyen VL, et al. Vector-borne pathogens in dogs of different regions of Iran and Pakistan. Parasitol Res, 2021.
1401	Hornok S, Sándor AD, Földvári G, et al. First broad-range molecular screening of tick-borne pathogens in Ixodes (Pholeoixodes) kaiseri, with special emphasis on piroplasms. Acta Vet Hung, 2020; 68: 30-33.
1402	Seto J, Tanaka S, Kawabata H, Ito Y, Ikeda T, Mizuta K. Detection of Tick-Borne Pathogens in Ticks from Dogs and Cats in the Yamagata Prefecture of Japan in 2018. Jpn J Infect Dis, 2021; 74: 122-28.
1403	Thu MJ, Qiu Y, Kataoka-Nakamura C, et al. Isolation of Rickettsia, Rickettsiella, and Spiroplasma from Questing Ticks in Japan Using Arthropod Cells. Vector Borne Zoonotic Dis, 2019; 19: 474-85.
1404	Arai R, Sato M, Kato M, et al. Spotted fever group rickettsiae (SFGR) detection in ticks following reported human case of Japanese spotted fever in Niigata Prefecture, Japan. Sci Rep, 2021; 11: 2595.
1405	Sormunen JJ, Klemola T, Hänninen J, et al. The importance of study duration and spatial scale in pathogen detection-evidence from a tick-infested island. Emerg Microbes Infect, 2018; 7: 189.
1406	Rar V, Livanova N, Sabitova Y, et al. Ixodes persulcatus/pavlovskyi natural hybrids in Siberia: Occurrence in sympatric areas and infection by a wide range of tick-transmitted agents. Ticks Tick Borne Dis, 2019; 10: 101254.
1407	Tomassone L, Ceballos LA, Ragagli C, et al. Importance of Common Wall Lizards in the Transmission Dynamics of Tick-Borne Pathogens in the Northern Apennine Mountains, Italy. Microb Ecol, 2017; 74: 961-68.
1408	Gajda E, Hildebrand J, Sprong H, Buńkowska-Gawlik K, Perec-Matysiak A, Coipan EC. Spotted fever rickettsiae in wild-living rodents from south-western Poland. Parasit Vectors, 2017; 10: 413.
1409	Stańczak J, Biernat B, Matyjasek A, Racewicz M, Zalewska M, Lewandowska D. Kampinos National Park: a risk area for spotted fever group rickettsioses, central Poland? Exp Appl Acarol, 2016; 70: 395-410.
1410	Silaghi C, Gilles J, Höhle M, et al. Prevalence of spotted fever group rickettsiae in Ixodes ricinus (Acari: Ixodidae) in southern Germany. J Med Entomol, 2008; 45: 948-55.
1411	Movila A, Reye AL, Dubinina HV, et al. Detection of Babesia Sp. EU1 and members of spotted fever group rickettsiae in ticks collected from migratory birds at Curonian Spit, North-Western Russia. Vector Borne Zoonotic Dis, 2011; 11: 89-91.
1412	Reye AL, Hübschen JM, Sausy A, Muller CP. Prevalence and seasonality of tick-borne pathogens in questing Ixodes ricinus ticks from Luxembourg. Appl Environ Microbiol, 2010; 76: 2923-31.
1413	Castro LR, Gabrielli S, Iori A, Cancrini G. Molecular detection of Rickettsia, Borrelia, and Babesia species in Ixodes ricinus sampled in northeastern, central, and insular areas of Italy. Exp Appl Acarol, 2015; 66: 443-52.
1414	Michelet L, Delannoy S, Devillers E, et al. High-throughput screening of tick-borne pathogens in Europe. Front Cell Infect Microbiol, 2014; 4: 103.
1415	Špitalská E, Boldiš V, Derdáková M, Selyemová D, Rusňáková Tarageľová V. Rickettsial infection in Ixodes ricinus ticks in urban and natural habitats of Slovakia. Ticks Tick Borne Dis, 2014; 5: 161-65.
1416	Mărcuţan ID, Kalmár Z, Ionică AM, et al. Spotted fever group rickettsiae in ticks of migratory birds in Romania. Parasit Vectors, 2016; 9: 294.
1417	Overzier E, Pfister K, Thiel C, Herb I, Mahling M, Silaghi C. Diversity of Babesia and Rickettsia species in questing Ixodes ricinus: a longitudinal study in urban, pasture, and natural habitats. Vector Borne Zoonotic Dis, 2013; 13: 559-64.
1418	Rymaszewska A, Piotrowski M. Use of DNA sequences for Rickettsia identification in Ixodes ricinus ticks: the first detection of Rickettsia monacensis in Poland. Microbes Infect, 2013; 15: 140-46.
1419	Popov VL, Korenberg EI, Nefedova VV, et al. Ultrastructural evidence of the ehrlichial developmental cycle in naturally infected Ixodes persulcatus ticks in the course of coinfection with Rickettsia, Borrelia, and a flavivirus. Vector Borne Zoonotic Dis, 2007; 7: 699-716.
1420	Milhano N, de Carvalho IL, Alves AS, et al. Coinfections of Rickettsia slovaca and Rickettsia helvetica with Borrelia lusitaniae in ticks collected in a Safari Park, Portugal. Ticks Tick Borne Dis, 2010; 1: 172-77.
1421	Lu M, Tian JH, Yu B, Guo WP, Holmes EC, Zhang YZ. Extensive diversity of rickettsiales bacteria in ticks from Wuhan, China. Ticks Tick Borne Dis, 2017; 8: 574-80.
1422	Guo WP, Tian JH, Lin XD, et al. Extensive genetic diversity of Rickettsiales bacteria in multiple mosquito species. Sci Rep, 2016; 6: 38770.
1423	Eremeeva ME, Bosserman EA, Demma LJ, Zambrano ML, Blau DM, Dasch GA. Isolation and identification of Rickettsia massiliae from Rhipicephalus sanguineus ticks collected in Arizona. Appl Environ Microbiol, 2006; 72: 5569-77.
1424	Fernández de Mera IG, Zivkovic Z, Bolaños M, et al. Rickettsia massiliae in the Canary Islands. Emerg Infect Dis, 2009; 15: 1869-70.
1425	Monje LD, Linares MC, Beldomenico PM. Prevalence and infection intensity of Rickettsia massiliae in Rhipicephalus sanguineus sensu lato ticks from Mendoza, Argentina. Microbes Infect, 2016; 18: 701-05.
1426	Cicuttin GL, De Salvo MN, La Rosa I, Dohmen FE. Isolation of Rickettsia massiliae from Rhipicephalus sanguineus Ticks, Buenos Aires (Argentina). J Parasitol, 2015; 101: 711-12.
1427	Fornadel CM, Smith JD, Zawada SE, Arias JR, Norris DE. Detection of Rickettsia massiliae in Rhipicephalus sanguineus from the eastern United States. Vector Borne Zoonotic Dis, 2013; 13: 67-69.
1428	Barradas PF, Mesquita JR, Mateus TL, et al. Molecular detection of Rickettsia spp. in ticks and fleas collected from rescued hedgehogs (Erinaceus europaeus) in Portugal. Exp Appl Acarol, 2021; 83: 449-60.
1429	Matei IA, Corduneanu A, Sándor AD, et al. Rickettsia spp. in bats of Romania: high prevalence of Rickettsia monacensis in two insectivorous bat species. Parasit Vectors, 2021; 14: 107.
1430	Lee KM, Choi YJ, Shin SH, et al. Spotted fever group rickettsia closely related to Rickettsia monacensis isolated from ticks in South Jeolla province, Korea. Microbiol Immunol, 2013; 57: 487-95.
1431	Bang MS, Kim CM, Pyun SH, Kim DM, Yun NR. Molecular investigation of tick-borne pathogens in ticks removed from tick-bitten humans in the southwestern region of the Republic of Korea. PLoS One, 2021; 16: e0252992.
1432	Martello E, Mannelli A, Grego E, et al. Borrelia burgdorferi sensu lato and spotted fever group rickettsiae in small rodents and attached ticks in the Northern Apennines, Italy. Ticks Tick Borne Dis, 2019; 10: 862-67.
1433	Mori E, Pisanu B, Zozzoli R, et al. Arthropods and associated pathogens from native and introduced rodents in Northeastern Italy. Parasitol Res, 2018; 117: 3237-43.
1434	Campos-Calderón L, Ábrego-Sánchez L, Solórzano-Morales A, et al. Molecular detection and identification of Rickettsiales pathogens in dog ticks from Costa Rica. Ticks Tick Borne Dis, 2016; 7: 1198-202.
1435	Sánchez-Montes S, Blum-Domínguez S, Lozano-Sardaneta YN, et al. Molecular detection of Rickettsia sp. cf. Rickettsia monacensis in Ixodes sp. cf. Ixodes affinis collected from white-tailed deer in Campeche, Mexico. Parasitol Res, 2021; 120: 1891-95.
1436	Shin SH, Seo HJ, Choi YJ, et al. Detection of Rickettsia monacensis from Ixodes nipponensis collected from rodents in Gyeonggi and Gangwon Provinces, Republic of Korea. Exp Appl Acarol, 2013; 61: 337-47.
1437	Dergousoff SJ, Gajadhar AJ, Chilton NB. Prevalence of Rickettsia species in Canadian populations of Dermacentor andersoni and D. variabilis. Appl Environ Microbiol, 2009; 75: 1786-89.
1438	Niebylski ML, Schrumpf ME, Burgdorfer W, Fischer ER, Gage KL, Schwan TG. Rickettsia peacockii sp. nov., a new species infecting wood ticks, Dermacentor andersoni, in western Montana. Int J Syst Bacteriol, 1997; 47: 446-52.
1439	Silva AB, Duarte MM, da Costa Cavalcante R, et al. Rickettsia rickettsii infecting Rhipicephalus sanguineus sensu lato (Latreille 1806), in high altitude atlantic forest fragments, Ceara State, Brazil. Acta Trop, 2017; 173: 30-33.
1440	Torres-Chable OM, Jimenez-Delgadillo BG, Alvarado-Kantún YN, et al. Rickettsia parkeri (Rickettsiales: Rickettsiaceae) detected in Amblyomma maculatum ticks collected on dogs in Tabasco, Mexico. Exp Appl Acarol, 2020; 82: 431-40.
1441	Cardona-Romero M, Martínez-Sánchez ET, Alvarez Londoño J, et al. Rickettsia parkeri strain Atlantic rainforest in ticks (Acari: Ixodidae) of wild birds in Arauca, Orinoquia region of Colombia. Int J Parasitol Parasites Wildl, 2020; 13: 106-13.
1442	Weck B, Krawczak FS, Costa FB, et al. Rickettsia parkeri in the Pampa biome of southern Brazil: Isolation, molecular characterization, and serological evidence of canine infection. Vet Parasitol Reg Stud Reports, 2020; 22: 100448.
1443	Lamattina D, Tarragona EL, Nava S. Molecular detection of the human pathogen Rickettsia parkeri strain Atlantic rainforest in Amblyomma ovale ticks in Argentina. Ticks Tick Borne Dis, 2018; 9: 1261-63.
1444	Nieri-Bastos FA, Marcili A, De Sousa R, Paddock CD, Labruna MB. Phylogenetic Evidence for the Existence of Multiple Strains of Rickettsia parkeri in the New World. Appl Environ Microbiol, 2018; 84.
1445	Nieri-Bastos FA, Szabó MP, Pacheco RC, et al. Comparative evaluation of infected and noninfected Amblyomma triste ticks with Rickettsia parkeri, the agent of an emerging rickettsiosis in the New World. Biomed Res Int, 2013; 2013: 402737.
1446	Melo AL, Alves AS, Nieri-Bastos FA, et al. Rickettsia parkeri infecting free-living Amblyomma triste ticks in the Brazilian Pantanal. Ticks Tick Borne Dis, 2015; 6: 237-41.
1447	Venzal JM, Estrada-Peña A, Portillo A, et al. Rickettsia parkeri: a Rickettsial pathogen transmitted by ticks in endemic areas for spotted fever rickettsiosis in southern Uruguay. Rev Inst Med Trop Sao Paulo, 2012; 54: 131-34.
1448	Monje LD, Nava S, Antoniazzi LR, Colombo VC, Beldomenico PM. In vitro isolation and infection intensity of Rickettsia parkeri in Amblyomma triste ticks from the Paraná River Delta region, Argentina. Ticks Tick Borne Dis, 2014; 5: 924-27.
1449	Lado P, Castro O, Labruna MB, Venzal JM. First molecular detection of Rickettsia parkeri in Amblyomma tigrinum and Amblyomma dubitatum ticks from Uruguay. Ticks Tick Borne Dis, 2014; 5: 660-62.
1450	Cicuttin G, Nava S. Molecular identification of Rickettsia parkeri infecting Amblyomma triste ticks in an area of Argentina where cases of rickettsiosis were diagnosed. Mem Inst Oswaldo Cruz, 2013; 108: 123-25.
1451	Arrais RC, Paula RC, Martins TF, Nieri-Bastos FA, Marcili A, Labruna MB. Survey of ticks and tick-borne agents in maned wolves (Chrysocyon brachyurus) from a natural landscape in Brazil. Ticks Tick Borne Dis, 2021; 12: 101639.
1452	Ramirez DG, Luz HR, Muñoz-Leal S, et al. Immature ticks on wild birds and the molecular detection of a novel Rickettsia strain in the Ibitipoca State Park, southeastern Brazil. Exp Appl Acarol, 2020; 81: 457-67.
1453	Zhao S, Yang M, Liu G, et al. Rickettsiae in the common pipistrelle Pipistrellus pipistrellus (Chiroptera: Vespertilionidae) and the bat soft tick Argas vespertilionis (Ixodida: Argasidae). Parasit Vectors, 2020; 13: 10.
1454	Szabó MPJ, Pascoal JO, Martins MM, et al. Ticks and Rickettsia on anteaters from Southeast and Central-West Brazil. Ticks Tick Borne Dis, 2019; 10: 540-45.
1455	Acosta I, Luz HR, Faccini-Martínez Á A, Muñoz-Leal S, Cerutti Junior C, Labruna MB. First molecular detection of Rickettsia sp. strain Atlantic rainforest in Amblyomma ovale ticks from Espírito Santo state, Brazil. Rev Bras Parasitol Vet, 2018; 27: 420-22.
1456	Flores FS, Costa FB, Nava S, Diaz LA, Labruna MB. Rickettsial infection in ticks infesting wild birds from two eco-regions of Argentina. Rev Bras Parasitol Vet, 2016; 25: 378-82.
1457	Szabó MP, Nieri-Bastos FA, Spolidorio MG, Martins TF, Barbieri AM, Labruna MB. In vitro isolation from Amblyomma ovale (Acari: Ixodidae) and ecological aspects of the Atlantic rainforest Rickettsia, the causative agent of a novel spotted fever rickettsiosis in Brazil. Parasitology, 2013; 140: 719-28.
1458	Zeringóta V, Maturano R, Luz HR, et al. Molecular detection of Rickettsia rhipicephali and other spotted fever group Rickettsia species in Amblyomma ticks infesting wild birds in the state of Minas Gerais, Brazil. Ticks Tick Borne Dis, 2017; 8: 81-89.
1459	Anstead CA, Chilton NB. A novel Rickettsia species detected in Vole Ticks (Ixodes angustus) from Western Canada. Appl Environ Microbiol, 2013; 79: 7583-89.
1460	Simser JA, Palmer AT, Munderloh UG, Kurtti TJ. Isolation of a spotted fever group Rickettsia, Rickettsia peacockii, in a Rocky Mountain wood tick, Dermacentor andersoni, cell line. Appl Environ Microbiol, 2001; 67: 546-52.
1461	Wikswo ME, Hu R, Dasch GA, et al. Detection and identification of spotted fever group rickettsiae in Dermacentor species from southern California. J Med Entomol, 2008; 45: 509-16.
1462	Wijnveld M, Schötta AM, Pintér A, Stockinger H, Stanek G. Novel Rickettsia raoultii strain isolated and propagated from Austrian Dermacentor reticulatus ticks. Parasit Vectors, 2016; 9: 567.
1463	Spitalská E, Stefanidesová K, Kocianová E, Boldiš V. Rickettsia slovaca and Rickettsia raoultii in Dermacentor marginatus and Dermacentor reticulatus ticks from Slovak Republic. Exp Appl Acarol, 2012; 57: 189-97.
1464	Duscher GG, Hodžić A, Weiler M, et al. First report of Rickettsia raoultii in field collected Dermacentor reticulatus ticks from Austria. Ticks Tick Borne Dis, 2016; 7: 720-22.
1465	Guo LP, Mu LM, Xu J, et al. Rickettsia raoultii in Haemaphysalis erinacei from marbled polecats, China-Kazakhstan border. Parasit Vectors, 2015; 8: 461.
1466	Speck S, Derschum H, Damdindorj T, et al. Rickettsia raoultii, the predominant Rickettsia found in Mongolian Dermacentor nuttalli. Ticks Tick Borne Dis, 2012; 3: 227-31.
1467	Tian ZC, Liu GY, Shen H, Xie JR, Luo J, Tian MY. First report on the occurrence of Rickettsia slovaca and Rickettsia raoultii in Dermacentor silvarum in China. Parasit Vectors, 2012; 5: 19.
1468	Wang X, Sun X, Sun Y, et al. Identification and molecular analysis of Ixodid ticks (Acari: Ixodidae) infesting wild boars (Sus scrofa) and tick-borne pathogens at the Meihua mountain of southwestern Fujian, China. Vet Parasitol Reg Stud Reports, 2020; 22: 100492.
1469	Sgroi G, Iatta R, Lia RP, et al. Spotted fever group rickettsiae in Dermacentor marginatus from wild boars in Italy. Transbound Emerg Dis, 2021; 68: 2111-20.
1470	Jian Y, Li J, Adjou Moumouni PF, et al. Human Spotted Fever Group Rickettsia Infecting Yaks (Bos grunniens) in the Qinghai-Tibetan Plateau Area. Pathogens, 2020; 9.
1471	Turebekov N, Abdiyeva K, Yegemberdiyeva R, et al. Prevalence of Rickettsia species in ticks including identification of unknown species in two regions in Kazakhstan. Parasit Vectors, 2019; 12: 197.
1472	Stańczak J, Biernat B, Racewicz M, Zalewska M, Matyjasek A. Prevalence of different Rickettsia spp. in Ixodes ricinus and Dermacentor reticulatus ticks (Acari: Ixodidae) in north-eastern Poland. Ticks Tick Borne Dis, 2018; 9: 427-34.
1473	Mierzejewska EJ, Pawełczyk A, Radkowski M, Welc-Falęciak R, Bajer A. Pathogens vectored by the tick, Dermacentor reticulatus, in endemic regions and zones of expansion in Poland. Parasit Vectors, 2015; 8: 490.
1474	Kang YJ, Diao XN, Zhao GY, et al. Extensive diversity of Rickettsiales bacteria in two species of ticks from China and the evolution of the Rickettsiales. BMC evolutionary biology, 2014; 14: 167.
1475	Martello E, Selmi M, Ragagli C, et al. Rickettsia slovaca in immature Dermacentor marginatus and tissues from Apodemus spp. in the northern Apennines, Italy. Ticks Tick Borne Dis, 2013; 4: 518-21.
1476	Labruna MB, Pacheco RC, Richtzenhain LJ, Szabó MP. Isolation of Rickettsia rhipicephali and Rickettsia bellii from Haemaphysalis juxtakochi ticks in the state of São Paulo, Brazil. Appl Environ Microbiol, 2007; 73: 869-73.
1477	Guzmán-Cornejo C, Sánchez-Montes S, Caso A, Rendón-Franco E, Muñoz-García CI. Molecular detection of Rickettsia rickettsii in ticks associated with the bobcat (Lynx rufus) in northeast Mexico. Ticks Tick Borne Dis, 2019; 10: 1105-08.
1478	Pinter A, Labruna MB. Isolation of Rickettsia rickettsii and Rickettsia bellii in cell culture from the tick Amblyomma aureolatum in Brazil. Ann N Y Acad Sci, 2006; 1078: 523-29.
1479	Peniche-Lara G, Jimenez-Delgadillo B, Dzul-Rosado K. Rickettsia rickettsii and Rickettsia felis infection in Rhipicephalus sanguineus ticks and Ctenocephalides felis fleas co-existing in a small city in Yucatan, Mexico. J Vector Ecol, 2015; 40: 422-24.
1480	Krawczak FS, Nieri-Bastos FA, Nunes FP, Soares JF, Moraes-Filho J, Labruna MB. Rickettsial infection in Amblyomma cajennense ticks and capybaras (Hydrochoerus hydrochaeris) in a Brazilian spotted fever-endemic area. Parasit Vectors, 2014; 7: 7.
1481	Guedes E, Leite RC, Pacheco RC, Silveira I, Labruna MB. Rickettsia species infecting Amblyomma ticks from an area endemic for Brazilian spotted fever in Brazil. Rev Bras Parasitol Vet, 2011; 20: 308-11.
1482	Ortuño A, Pons I, Quesada M, et al. Evaluation of the presence of Rickettsia slovaca infection in domestic ruminants in Catalonia, Northeastern Spain. Vector Borne Zoonotic Dis, 2012; 12: 1019-22.
1483	Garcia-Vozmediano A, Giglio G, Ramassa E, Nobili F, Rossi L, Tomassone L. Dermacentor marginatus and Dermacentor reticulatus, and Their Infection by SFG Rickettsiae and Francisella-Like Endosymbionts, in Mountain and Periurban Habitats of Northwestern Italy. Veterinary sciences, 2020; 7.
1484	Li J, Li Y, Moumouni PFA, et al. First description of Coxiella burnetii and Rickettsia spp. infection and molecular detection of piroplasma co-infecting horses in Xinjiang Uygur Autonomous Region, China. Parasitology international, 2020; 76: 102028.
1485	Sanogo YO, Davoust B, Parola P, Camicas JL, Brouqui P, Raoult D. Prevalence of Rickettsia spp. in Dermacentor marginatus ticks removed from game pigs (Sus scrofa) in southern France. Ann N Y Acad Sci, 2003; 990: 191-95.
1486	Bernasconi MV, Casati S, Péter O, Piffaretti JC. Rhipicephalus ticks infected with Rickettsia and Coxiella in Southern Switzerland (Canton Ticino). Infect Genet Evol, 2002; 2: 111-20.
1487	Vitorino L, De Sousa R, Bacellar F, Zé-Zé L. Rickettsia sp. strain RpA4 detected in Portuguese Dermacentor marginatus ticks. Vector Borne Zoonotic Dis, 2007; 7: 217-20.
1488	Andoh M, Ogasawara Y, Sakata A, et al. Isolation of the rickettsial agent genetically similar to Candidatus Rickettsia kotlanii, from Haemaphysalis megaspinosa in Japan. Vector Borne Zoonotic Dis, 2014; 14: 681-84.
1489	Reeves WK, Mans BJ, Durden LA, Miller MM, Gratton EM, Laverty TM. Rickettsia hoogstraalii and a Rickettsiella from the Bat Tick Argas transgariepinus, in Namibia. J Parasitol, 2020; 106: 663-69.
1490	Orkun Ö, Emir H. Identification of tick-borne pathogens in ticks collected from wild animals in Turkey. Parasitol Res, 2020; 119: 3083-91.
1491	Qiu Y, Simuunza M, Kajihara M, et al. Screening of tick-borne pathogens in argasid ticks in Zambia: Expansion of the geographic distribution of Rickettsia lusitaniae and Rickettsia hoogstraalii and detection of putative novel Anaplasma species. Ticks Tick Borne Dis, 2021; 12: 101720.
1492	Billings AN, Teltow GJ, Weaver SC, Walker DH. Molecular characterization of a novel Rickettsia species from Ixodes scapularis in Texas. Emerg Infect Dis, 1998; 4: 305-09.
1493	Pokutnaya D, Molaei G, Weinberger DM, Vossbrinck CR, Diaz AJ. Prevalence of Infection and Co-Infection and Presence of Rickettsial Endosymbionts in Ixodes Scapularis (Acari: Ixodidae) in Connecticut, USA. J Parasitol, 2020; 106: 30-37.
1494	Rounds MA, Crowder CD, Matthews HE, et al. Identification of endosymbionts in ticks by broad-range polymerase chain reaction and electrospray ionization mass spectrometry. J Med Entomol, 2012; 49: 843-50.
1495	Budachetri K, Browning RE, Adamson SW, et al. An insight into the microbiome of the Amblyomma maculatum (Acari: Ixodidae). J Med Entomol, 2014; 51: 119-29.
1496	Aivelo T, Norberg A, Tschirren B. Bacterial microbiota composition of Ixodes ricinus ticks: the role of environmental variation, tick characteristics and microbial interactions. PeerJ, 2019; 7: e8217.
1497	Sakamoto JM, Silva Diaz GE, Wagner EA. Bacterial Communities of Ixodes scapularis from Central Pennsylvania, USA. Insects, 2020; 11.
1498	Regier Y, Komma K, Weigel M, et al. Combination of microbiome analysis and serodiagnostics to assess the risk of pathogen transmission by ticks to humans and animals in central Germany. Parasit Vectors, 2019; 12: 11.
1499	Gurfield N, Grewal S, Cua LS, Torres PJ, Kelley ST. Endosymbiont interference and microbial diversity of the Pacific coast tick, Dermacentor occidentalis, in San Diego County, California. PeerJ, 2017; 5: e3202.
1500	Dunaj J, Drewnowska J, Moniuszko-Malinowska A, Swiecicka I, Pancewicz S. First metagenomic report of Borrelia americana and Borrelia carolinensis in Poland - a preliminary study. Ann Agric Environ Med, 2021; 28: 49-55.
1501	Kim JY, Yi MH, Mahdi AAS, Yong TS. iSeq 100 for metagenomic pathogen screening in ticks. Parasit Vectors, 2021; 14: 346.
1502	Lado P, Luan B, Allerdice MEJ, Paddock CD, Karpathy SE, Klompen H. Integrating population genetic structure, microbiome, and pathogens presence data in Dermacentor variabilis. PeerJ, 2020; 8: e9367.
1503	Dergousoff SJ, Anstead CA, Chilton NB. Identification of bacteria in the Rocky Mountain wood tick, Dermacentor andersoni, using single-strand conformation polymorphism (SSCP) and DNA sequencing. Exp Appl Acarol, 2020; 80: 247-56.
1504	Yan P, Qiu Z, Zhang T, et al. Microbial diversity in the tick Argas japonicus (Acari: Argasidae) with a focus on Rickettsia pathogens. Med Vet Entomol, 2019; 33: 327-35.
1505	Qiu Y, Nakao R, Ohnuma A, Kawamori F, Sugimoto C. Microbial population analysis of the salivary glands of ticks; a possible strategy for the surveillance of bacterial pathogens. PLoS One, 2014; 9: e103961.
1506	Tokarz R, Tagliafierro T, Sameroff S, et al. Microbiome analysis of Ixodes scapularis ticks from New York and Connecticut. Ticks Tick Borne Dis, 2019; 10: 894-900.
1507	Zolnik CP, Prill RJ, Falco RC, Daniels TJ, Kolokotronis SO. Microbiome changes through ontogeny of a tick pathogen vector. Molecular ecology, 2016; 25: 4963-77.
1508	Panetta JL, Šíma R, Calvani NED, et al. Reptile-associated Borrelia species in the goanna tick (Bothriocroton undatum) from Sydney, Australia. Parasit Vectors, 2017; 10: 616.
1509	Budachetri K, Williams J, Mukherjee N, Sellers M, Moore F, Karim S. The microbiome of neotropical ticks parasitizing on passerine migratory birds. Ticks Tick Borne Dis, 2017; 8: 170-73.
1510	Brinkmann A, Hekimoğlu O, Dinçer E, Hagedorn P, Nitsche A, Ergünay K. A cross-sectional screening by next-generation sequencing reveals Rickettsia, Coxiella, Francisella, Borrelia, Babesia, Theileria and Hemolivia species in ticks from Anatolia. Parasit Vectors, 2019; 12: 26.
1511	Papa A, Tsioka K, Daskou MA, et al. Application of 16S rRNA next generation sequencing in ticks in Greece. Heliyon, 2020; 6: e04542.
1512	Jiao J, Lu Z, Yu Y, et al. Identification of tick-borne pathogens by metagenomic next-generation sequencing in Dermacentor nuttalli and Ixodes persulcatus in Inner Mongolia, China. Parasit Vectors, 2021; 14: 287.
1513	Lejal E, Moutailler S, Šimo L, Vayssier-Taussat M, Pollet T. Tick-borne pathogen detection in midgut and salivary glands of adult Ixodes ricinus. Parasit Vectors, 2019; 12: 152.
1514	Moutailler S, Valiente Moro C, Vaumourin E, et al. Co-infection of Ticks: The Rule Rather Than the Exception. PLoS Negl Trop Dis, 2016; 10: e0004539.
1515	Boularias G, Azzag N, Galon C, Šimo L, Boulouis HJ, Moutailler S. High-Throughput Microfluidic Real-Time PCR for the Detection of Multiple Microorganisms in Ixodid Cattle Ticks in Northeast Algeria. Pathogens, 2021; 10.
1516	Cabezas-Cruz A, Allain E, Ahmad AS, et al. Low genetic diversity of Ehrlichia canis associated with high co-infection rates in Rhipicephalus sanguineus (s.l.). Parasit Vectors, 2019; 12: 12.
1517	Ravi A, Ereqat S, Al-Jawabreh A, et al. Metagenomic profiling of ticks: Identification of novel rickettsial genomes and detection of tick-borne canine parvovirus. PLoS Negl Trop Dis, 2019; 13: e0006805.
1518	Borşan SD, Ionică AM, Galon C, et al. High Diversity, Prevalence, and Co-infection Rates of Tick-Borne Pathogens in Ticks and Wildlife Hosts in an Urban Area in Romania. Front Microbiol, 2021; 12: 645002.
1519	Wang Q, Guo WB, Pan YS, et al. Detection of Novel Spotted Fever Group Rickettsiae (Rickettsiales: Rickettsiaceae) in Ticks (Acari: Ixodidae) in Southwestern China. J Med Entomol, 2021; 58: 1363-69.
1520	Dong Z, Yang Y, Wang Q, et al. A case with neurological abnormalities caused by Rickettsia raoultii in northwestern China. BMC Infect Dis, 2019; 19: 796.
1521	Rudakov N, Samoylenko I, Shtrek S, et al. A fatal case of tick-borne rickettsiosis caused by mixed Rickettsia sibirica subsp. sibirica and "Candidatus Rickettsia tarasevichiae" infection in Russia. Ticks Tick Borne Dis, 2019; 10: 101278.
1522	Nascimento EM, Gehrke Fde S, Maldonado RA, Colombo S, Silva LJ, Schumaker TT. Detection of Brazilian spotted fever infection by polymerase chain reaction in a patient from the state of São Paulo. Mem Inst Oswaldo Cruz, 2005; 100: 277-79.
1523	Igolkina Y, Krasnova E, Rar V, et al. Detection of causative agents of tick-borne rickettsioses in Western Siberia, Russia: identification of Rickettsia raoultii and Rickettsia sibirica DNA in clinical samples. Clin Microbiol Infect, 2018; 24: 199.e9-99.e12.
1524	Favacho AR, Rozental T, Calic SB, Scofield MA, Lemos ER. Fatal Brazilian spotless fever caused by Rickettsia rickettsii in a dark-skinned patient. Rev Soc Bras Med Trop, 2011; 44: 395-96.
1525	Rozental T, Eremeeva ME, Paddock CD, Zaki SR, Dasch GA, Lemos ER. Fatal case of Brazilian spotted fever confirmed by immunohistochemical staining and sequencing methods on fixed tissues. Ann N Y Acad Sci, 2006; 1078: 257-59.
1526	Zavala-Castro JE, Zavala-Velázquez JE, Walker DH, et al. Fatal human infection with Rickettsia rickettsii, Yucatán, Mexico. Emerg Infect Dis, 2006; 12: 672-74.
1527	Weinberger M, Keysary A, Sandbank J, et al. Fatal Rickettsia conorii subsp. israelensis infection, Israel. Emerg Infect Dis, 2008; 14: 821-24.
1528	de Almeida DN, Favacho AR, Rozental T, et al. Fatal spotted fever group rickettsiosis due to Rickettsia conorii conorii mimicking a hemorrhagic viral fever in a South African traveler in Brazil. Ticks Tick Borne Dis, 2010; 1: 149-50.
1529	Kim YS, Choi YJ, Lee KM, et al. First isolation of Rickettsia monacensis from a patient in South Korea. Microbiol Immunol, 2017; 61: 258-63.
1530	Johnston SH, Glaser CA, Padgett K, et al. Rickettsia spp. 364D causing a cluster of eschar-associated illness, California. Pediatr Infect Dis J, 2013; 32: 1036-39.
1531	Barlozzari G, Romiti F, Zini M, et al. Scalp eschar and neck lymphadenopathy by Rickettsia slovaca after Dermacentor marginatus tick bite case report: multidisciplinary approach to a tick-borne disease. BMC Infect Dis, 2021; 21: 103.
1532	Nilsson K. Septicaemia with Rickettsia helvetica in a patient with acute febrile illness, rash and myasthenia. J Infect, 2009; 58: 79-82.
1533	Teng Z, Shi Y, Peng Y, et al. Severe Case of Rickettsiosis Identified by Metagenomic Sequencing, China. Emerg Infect Dis, 2021; 27: 1530-32.
1534	Li H, Fu XY, Jiang JF, et al. Severe illness caused by Rickettsia sibirica subspecies sibirica BJ-90 infection, China. Emerg Microbes Infect, 2017; 6: e107.
1535	Kelly PJ, Mason PR. Serological typing of spotted fever group Rickettsia isolates from Zimbabwe. J Clin Microbiol, 1990; 28: 2302-04.
1536	Mura A, Masala G, Tola S, et al. First direct detection of rickettsial pathogens and a new rickettsia, 'Candidatus Rickettsia barbariae', in ticks from Sardinia, Italy. Clin Microbiol Infect, 2008; 14: 1028-33.
1537	Peckle M, Luz HR, Labruna MB, et al. Multi-locus phylogenetic analysis groups the New World bacterium Rickettsia sp. strain ApPR with the Old World species R. africae; proposal of "Candidatus Rickettsia paranaensis". Ticks Tick Borne Dis, 2019; 10: 101261.
1538	Mediannikov O, Sidelnikov Y, Ivanov L, Fournier PE, Tarasevich I, Raoult D. Far eastern tick-borne rickettsiosis: identification of two new cases and tick vector. Ann N Y Acad Sci, 2006; 1078: 80-88.
1539	Chahan B, Jian Z, Jilintai, et al. Detection of DNA closely related to 'Candidatus Rickettsia principis' in Haemaphysalis danieli recovered from cattle in Xinjiang Uygur Autonomous Region Area, China. Vet Parasitol, 2007; 144: 184-87.
1540	Blanton LS, Idowu BM, Tatsch TN, Henderson JM, Bouyer DH, Walker DH. Opossums and Cat Fleas: New Insights in the Ecology of Murine Typhus in Galveston, Texas. Am J Trop Med Hyg, 2016; 95: 457-61.
1541	Gaon J, Terzin AL. Some viral and rickettsial infections in Bosnia and Herzegovina; a sero-epidemiological study. Bulletin of the World Health Organization, 1956; 15: 299-316.
1542	Campbell RW, Domrow R. Rickettsioses in Australia: isolation of Rickettsia tsutsugamushi and R. australis from naturally infected arthropods. Trans R Soc Trop Med Hyg, 1974; 68: 397-402.
1543	Kurtti TJ, Felsheim RF, Burkhardt NY, Oliver JD, Heu CC, Munderloh UG. Rickettsia buchneri sp. nov., a rickettsial endosymbiont of the blacklegged tick Ixodes scapularis. Int J Syst Evol Microbiol, 2015; 65: 965-70.
1544	Owen H, Unsworth N, Stenos J, Robertson I, Clark P, Fenwick S. Detection and identification of a novel spotted fever group rickettsia in Western Australia. Ann N Y Acad Sci, 2006; 1078: 197-99.
1545	Duh D, Punda-Polic V, Avsic-Zupanc T, et al. Rickettsia hoogstraalii sp. nov., isolated from hard- and soft-bodied ticks. Int J Syst Evol Microbiol, 2010; 60: 977-84.
1546	Burgdorfer W, Sexton DJ, Gerloff RK, Anacker RL, Philip RN, Thomas LA. Rhipicephalus sanguineus: vector of a new spotted fever group rickettsia in the United States. Infection and immunity, 1975; 12: 205-10.
1547	Fournier PE, Takada N, Fujita H, Raoult D. Rickettsia tamurae sp. nov., isolated from Amblyomma testudinarium ticks. Int J Syst Evol Microbiol, 2006; 56: 1673-75.
1548	Parker RR, Kohls GM, Cox GW, Davis GE. Observations on an infectious agent from Amblyomma maculatum. Public Health Reports, 1939; 54: 1482-84.
1549	Huebner RJ, Stamps P, Armstrong C. Rickettsialpox; a newly recognized rickettsial disease; isolation of the etiological agent. Public health reports (Washington, D.C. : 1896), 1946; 61: 1605-14.
1550	Bell EJ, Kohls GM, Stoenner HG, Lackman DB. Nonpathogenic Rickettsias related to the spotted fever group isolated from ticks, Dermacentor variabilis and Dermacentor andersoni from eastern Montana. Journal of immunology (Baltimore, Md. : 1950), 1963; 90: 770-81.
1551	Beati L, Raoult D. Rickettsia massiliae sp. nov., a new spotted fever group Rickettsia. Int J Syst Bacteriol, 1993; 43: 839-40.
1552	Adams JR, Schmidtmann ET, Azad AF. Infection of colonized cat fleas, Ctenocephalides felis (Bouché), with a rickettsia-like microorganism. Am J Trop Med Hyg, 1990; 43: 400-09.
1553	Lou D, Wu YM, Wang B, Lui GD, Han YF. A New Member of Spotted Fever Group of Rickettsiae——Rickettsia heilongjiangi. Chinese Journal of Microbiology and Immunology, 1985; 5: 250-53.
1554	Doornbos K, Sumrandee C, Ruang-Areerate T, Baimai V, Trinachartvanit W, Ahantarig A. Rickettsia sp. closely related to Rickettsia raoultii (Rickettsiales: Rickettsiaceae) in an Amblyomma helvolum (Acarina: Ixodidae) tick from a Varanus salvator (Squamata: Varanidae) in Thailand. J Med Entomol, 2013; 50: 217-20.
1555	Brezina R, Rehácek J, Ac P, Majerská M. Two strains of rickettsiae of Rocky Mountain spotted fever group recovered from Dermacentor marginatus ticks in Czechoslovakia. Results of preliminary serological identification. Acta Virol, 1969; 13: 142-45.
1556	Ricketts HT. The study of Rocky Mountain spotted fever (tick fever?) By means of animal inoculations. A preliminary communication. JAMA: The Journal of the American Medical Association, 1906; XLVII: 33.
1557	Caminopetros J. Scrotal Reaction provoked in the Guinea pig by Inoculation of Ticks infected with Eruptive Fever. Compte Rendu Des Seances De La Societe De Biologie, 1932; 110: 344.
1558	Robertson RG, Wisseman CL, Jr. Tick-borne rickettsiae of the spotted fever group in West Pakistan. II. Serological classification of isolates from West Pakistan and Thailand: evidence for two new species. American journal of epidemiology, 1973; 97: 55-64.
1559	Conti-Diaz IA, Rubio I, Somma Moreira RE, Pérez Bórmida G. [Lymphatic cutaneous rickettsiosis caused by Rickettsia conorii in Uruguay]. Rev Inst Med Trop Sao Paulo, 1990; 32: 313-18.
1560	Portillo A, Santibáñez P, Santibáñez S, Pérez-Martínez L, Oteo JA. Detection of Rickettsia spp. in Haemaphysalis ticks collected in La Rioja, Spain. Vector Borne Zoonotic Dis, 2008; 8: 653-58.
1561	Uchida T, Tashiro F, Funato T, Kitamura Y. Isolation of a spotted fever group Rickettsia from a patient with febrile exanthematous illness in Shikoku, Japan. Microbiol Immunol, 1986; 30: 1323-26.
1562	Parola P, Paddock CD, Raoult D. Tick-borne rickettsioses around the world: emerging diseases challenging old concepts. Clinical microbiology reviews, 2005; 18: 719-56.
1563	Drexler NA, Dahlgren FS, Heitman KN, Massung RF, Paddock CD, Behravesh CB. National Surveillance of Spotted Fever Group Rickettsioses in the United States, 2008-2012. Am J Trop Med Hyg, 2016; 94: 26-34.
1564	Thompson AT, White SA, Shaw D, et al. A two-year study on the phenology, host and habitat associations, and pathogens of Haemaphysalis longicornis in Virginia, U.S.A. bioRxiv, 2021: 2021.01.20.427350.
1565	Hirunkanokpun S, Ahantarig A, Baimai V, Pramual P, Trinachartvanit W. Rickettsia japonica in ticks infesting a wild mammal in Thailand. bioRxiv, 2021: 2021.02.23.432398.
