# Supplementary material for: Mapping the global distribution of spotted fever group rickettsiae: a systematic review with modelling analysis
Source: Lancet Digit Health. Author manuscript; Available in PMC 2023 Mar 25. (PMC10039616; doi:10.1016/S2589-7500(22)00212-6)
Supplement: 3 [file NIHMS1880530-supplement-3.xlsx]

## Sheet: Sheet1
Supplementary data 2. Locations with SFGR infection in vevtors, animals and humans used to build models
Record ID	Study year	Country	Longitude	Latitude	Point/Polygon	Rickettsiae species	Positive hosts	Reference ID
1	2013	Italy	13.43	40.8	Point	Rickettsia aeschlimannii	Hyalomma marginatum	40
2	2013	Italy	13.43	40.8	Point	Rickettsia aeschlimannii	Hyalomma rufipes	40
3	2013	Italy	13.43	40.8	Point	Rickettsia aeschlimannii	Hyalomma sp.	40
4	2013	Italy	13.43	40.8	Point	Rickettsia aeschlimannii	Hyalomma truncatum	40
5	2020	Pakistan	69.86	32.32	Point	Rickettsia aeschlimannii	Tick	41
6	2020	Pakistan	71.29	34.54	Point	Rickettsia aeschlimannii	Tick	41
7	2020	Pakistan	71.43	34.86	Point	Rickettsia aeschlimannii	Tick	41
8	2014	Turkey	34.95	40.55	Point	Rickettsia aeschlimannii	Dermacentor marginatus	50
9	2014	Turkey	34.95	40.55	Point	Rickettsia aeschlimannii	Haemaphysalis parva	50
10	2014	Turkey	34.95	40.55	Point	Rickettsia aeschlimannii	Haemaphysalis punctata	50
11	2014	Turkey	34.95	40.55	Point	Rickettsia aeschlimannii	Haemaphysalis sulcata	50
12	2014	Turkey	34.95	40.55	Point	Rickettsia aeschlimannii	Hyalomma aegyptium	50
13	2014	Turkey	34.95	40.55	Point	Rickettsia aeschlimannii	Hyalomma marginatum	50
14	2014	Turkey	34.95	40.55	Point	Rickettsia aeschlimannii	Hyalomma sp.	50
15	2014	Turkey	34.95	40.55	Point	Rickettsia aeschlimannii	Ixodes ricinus	50
16	2014	Turkey	34.95	40.55	Point	Rickettsia aeschlimannii	Rhipicephalus turanicus	50
17	2011-2013	Slovakia	21.13	48.75	Point	Rickettsia aeschlimannii	Myodes glareolus	95
18	1999	Niger	2.12	13.5	Point	Rickettsia aeschlimannii	Hyalomma marginatum	137
19	2000	Croatia	16.55	43.58	Point	Rickettsia aeschlimannii	Hyalomma marginatum	138
20	2001	Kazakhstan	76.93	43.27	Polygon	Rickettsia aeschlimannii	Haemaphysalis punctata	142
21	2013	Mali	-8.08	12.75	Point	Rickettsia aeschlimannii	pediculosis capitis	147
22	2013	Mali	-8.08	12.75	Point	Rickettsia aeschlimannii	Human	147
23	2013	Mali	-7.97	12.82	Point	Rickettsia aeschlimannii	pediculosis capitis	147
24	2013	Mali	-7.97	12.82	Point	Rickettsia aeschlimannii	Human	147
25	2012	Algeria	8.37	36.66	Point	Rickettsia aeschlimannii	Hyalomma anatolicum	148
26	2012	Algeria	8.37	36.66	Point	Rickettsia aeschlimannii	Hyalomma scupense	148
27	2014-2016	china	80.97	43.88	Point	Rickettsia aeschlimannii	Haemaphysalis punctata	204
28	2012	Tunisia	9.02	33.45	Point	Rickettsia aeschlimannii	Hyalomma dromedarii	288
29	2017	Italy	8.3	40.6	Polygon	Rickettsia aeschlimannii	Hyalomma lusitanicum	311
30	2017	Italy	8.92	39.23	Polygon	Rickettsia aeschlimannii	Hyalomma marginatum	311
31	2013	Russia	135.53	48.6	Point	Rickettsia aeschlimannii	Haemaphysalis concinna	331
32	2013	Russia	135.53	48.6	Point	Rickettsia aeschlimannii	Haemaphysalis japonica	331
33	2012-2013	Turkey	32.44	40.46	Polygon	Rickettsia aeschlimannii	Hyalomma marginatum	390
34	2012-2013	Turkey	32.65	40.14	Polygon	Rickettsia aeschlimannii	Hyalomma aegyptium	390
35	2012-2013	Turkey	32.66	40.44	Polygon	Rickettsia aeschlimannii	Hyalomma marginatum	390
36	2012-2013	Turkey	33.1	39.51	Polygon	Rickettsia aeschlimannii	Hyalomma marginatum	390
37	2018	Germany	8.15	49.87	Point	Rickettsia aeschlimannii	Hyalomma rufipes	397
38	2018	Germany	9.77	52.38	Polygon	Rickettsia aeschlimannii	Hyalomma marginatum	397
39	2018	Germany	9.77	52.38	Polygon	Rickettsia aeschlimannii	Hyalomma rufipes	397
40	2011	Morocco	-4.2	31.76	Point	Rickettsia aeschlimannii	Hyalomma marginatum	493
41	2016	Mali	-5.46	12.39	Point	Rickettsia aeschlimannii	Rhipicephalus sanguineus	494
42	2013-2014	Italy	8.7	40.79	Point	Rickettsia aeschlimannii	Hyalomma marginatum	505
43	2012	Israel	34.44	31.28	Point	Rickettsia aeschlimannii	Hyalomma dromedarii	522
44	2012	Israel	34.44	31.28	Point	Rickettsia aeschlimannii	Hyalomma truncatum	522
45	2012	Israel	34.77	30.79	Point	Rickettsia aeschlimannii	Hyalomma dromedarii	522
46	2012	Israel	34.77	30.79	Point	Rickettsia aeschlimannii	Hyalomma excavatum	522
47	2012	Israel	34.77	30.79	Point	Rickettsia aeschlimannii	Hyalomma truncatum	522
48	2012	Israel	35.01	31.07	Point	Rickettsia aeschlimannii	Hyalomma excavatum	522
49	2018	Qatar	51.55	25.29	Point	Rickettsia aeschlimannii	Hyalomma aegyptium	633
50	2017-2018	Nigeria	4.87	12.14	Point	Rickettsia aeschlimannii	Tick	660
51	2017-2018	Nigeria	8.52	12.01	Point	Rickettsia aeschlimannii	Tick	660
52	2017-2018	Nigeria	9.44	12.81	Point	Rickettsia aeschlimannii	Tick	660
53	2012-2013	Italy	14.94	38.04	Polygon	Rickettsia aeschlimannii	Dermacentor marginatus	729
54	2012-2013	Italy	14.94	38.04	Polygon	Rickettsia aeschlimannii	Hyalomma lusitanicum	729
55	2012-2013	Italy	14.94	38.04	Polygon	Rickettsia aeschlimannii	Hyalomma marginatum	729
56	2012-2013	Italy	14.94	38.04	Polygon	Rickettsia aeschlimannii	Ixodes ricinus	729
57	2007	Germany	12.12	51.99	Polygon	Rickettsia aeschlimannii	Hyalomma marginatum	732
58	2003	France	8.9	41.65	Point	Rickettsia aeschlimannii	Hyalomma marginatum	733
59	2010	Greece	25.63	35.22	Polygon	Rickettsia aeschlimannii	Human	735
60	1992	Morocco	-4.98	34.06	Point	Rickettsia aeschlimannii	Hyalomma marginatum	737
61	2010	Italy	9.5	40.1	Point	Rickettsia aeschlimannii	Hyalomma marginatum	755
62	2010	France	4.4	43.49	Point	Rickettsia aeschlimannii	Hyalomma rufipes	877
63	2010	France	4.4	43.49	Point	Rickettsia aeschlimannii	Hyalomma sp.	877
64	2011	Israel	34.88	32.07	Polygon	Rickettsia aeschlimannii	Hyalomma sp.	1046
65	2011	Israel	35	32.75	Point	Rickettsia aeschlimannii	Hyalomma marginatum	1046
66	2011	Israel	35.39	32.82	Polygon	Rickettsia aeschlimannii	Hyalomma sp.	1046
67	1999-2001	Cyprus	32.99	34.92	Polygon	Rickettsia aeschlimannii	Hyalomma marginatum	1049
68	2002-2006	Morocco	-4.02	34.21	Point	Rickettsia aeschlimannii	Hyalomma marginatum	1051
69	2009	Italy	14.25	40.55	Point	Rickettsia aeschlimannii	Tick	1055
70	2010	Italy	14.25	40.55	Point	Rickettsia aeschlimannii	Tick	1055
71	2009	Greece	23.3	35.85	Point	Rickettsia aeschlimannii	Tick	1055
72	2010	Greece	23.3	35.85	Point	Rickettsia aeschlimannii	Tick	1055
73	2010-2011	France	-3.25	47.35	Point	Rickettsia aeschlimannii	Haemaphysalis punctata	1077
74	2010-2011	France	-3.2	47.33	Point	Rickettsia aeschlimannii	Haemaphysalis punctata	1077
75	2010-2011	France	-3.18	47.34	Point	Rickettsia aeschlimannii	Haemaphysalis punctata	1077
76	2010-2011	France	-3.14	47.29	Point	Rickettsia aeschlimannii	Haemaphysalis punctata	1077
77	2014-2015	France	9.11	42.15	Polygon	Rickettsia aeschlimannii	Hyalomma marginatum	1096
78	2014-2015	France	9.11	42.15	Polygon	Rickettsia aeschlimannii	Hyalomma scupense	1096
79	2014-2015	France	9.11	42.15	Polygon	Rickettsia aeschlimannii	Rhipicephalus bursa	1096
80	2014-2015	France	9.11	42.15	Polygon	Rickettsia aeschlimannii	Rhipicephalus sanguineus	1096
81	2008	Senegal	-16.4	13.72	Point	Rickettsia aeschlimannii	Hyalomma truncatum	1104
82	2008	Senegal	-16.39	14.44	Polygon	Rickettsia aeschlimannii	Hyalomma marginatum	1104
83	2008	Senegal	-16.39	14.44	Polygon	Rickettsia aeschlimannii	Hyalomma truncatum	1104
84	2008	Senegal	-16.39	14.44	Polygon	Rickettsia aeschlimannii	Rhipicephalus evertsi	1104
85	2008	Senegal	-16.37	13.68	Point	Rickettsia aeschlimannii	Hyalomma marginatum	1104
86	2008	Senegal	-16.37	13.68	Point	Rickettsia aeschlimannii	Hyalomma truncatum	1104
87	2008	Senegal	-15.93	13.97	Polygon	Rickettsia aeschlimannii	Hyalomma marginatum	1104
88	2008	Senegal	-15.93	13.97	Polygon	Rickettsia aeschlimannii	Hyalomma truncatum	1104
89	2019	Italy	13.09	41.33	Point	Rickettsia aeschlimannii	Hyalomma rufipes	1108
90	2002-2004	Portugal	-8.81	38.72	Point	Rickettsia aeschlimannii	Hyalomma marginatum	1120
91	1998-1999	Greece	20.58	38.22	Polygon	Rickettsia aeschlimannii	Tick	1122
92	2017	Italy	13.09	41.33	Point	Rickettsia aeschlimannii	Amblyomma marmoreum	1144
93	2017	Italy	13.09	41.33	Point	Rickettsia aeschlimannii	Hyalomma rufipes	1144
94	2016	Italy	13.09	41.33	Point	Rickettsia aeschlimannii	Hyalomma sp.	1144
95	2009	Russia	41.97	45.05	Polygon	Rickettsia aeschlimannii	Hyalomma marginatum	1273
96	2015	China	81.69	44.01	Polygon	Rickettsia aeschlimannii	Rhipicephalus turanicus	1274
97	2021	Netherlands	6.62	52.86	Polygon	Rickettsia aeschlimannii	Hyalomma marginatum	1276
98	2019	China	104.52	36.87	Point	Rickettsia aeschlimannii	Hyalomma asiaticum	1283
99	2019	China	104.52	36.87	Point	Rickettsia aeschlimannii	Hyalomma marginatum	1283
100	2006	Egypt	26.04	28.44	Polygon	Rickettsia aeschlimannii	Hyalomma dromedarii	1290
101	2006	Egypt	31.02	25.02	Point	Rickettsia aeschlimannii	Hyalomma impeltatum	1290
102	2006	Egypt	32.19	30.42	Point	Rickettsia aeschlimannii	Hyalomma marginatum	1290
103	2016	Italy	10.08	42.58	Point	Rickettsia aeschlimannii	Hyalomma marginatum	1291
104	2010	Bolivia	-66.16	-17.42	Polygon	Rickettsia aeschlimannii	Amblyomma tigrinum	1292
105	2016	Greece	23.21	40.6	Point	Rickettsia aeschlimannii	Hyalomma aegyptium	1293
106	2012	Egypt	33.75	29.9	Point	Rickettsia aeschlimannii	Hyalomma marginatum	1295
107	2012	Egypt	33.82	31.1	Point	Rickettsia aeschlimannii	Hyalomma impeltatum	1295
108	2015	Italy	10.08	42.58	Point	Rickettsia aeschlimannii	Ixodes ricinus	1413
109	2021	Poland	22.05	52.67	Point	Rickettsia aeschlimannii	Ixodes ricinus	1500
110	2021	Poland	22.05	52.67	Point	Rickettsia aeschlimannii	Dermacentor reticulatus	1500
111	2021	Romania	23.55	46.73	Point	Rickettsia aeschlimannii	Haemaphysalis concinna	1518
112	2008	Spain	-2.52	42.28	Polygon	Rickettsia aeschlimannii	Haemaphysalis inermis	1560
113	2013	Italy	13.43	40.8	Point	Rickettsia africae	Amblyomma variegatum	40
114	2002-2013	France	5.36	43.29	Point	Rickettsia africae	Amblyomma variegatum	49
115	2018	South Africa	27.82	-26.24	Point	Rickettsia africae	Human	75
116	1998	Mali	-8	12.65	Point	Rickettsia africae	Amblyomma variegatum	137
117	1998	Mali	-7.48	11.42	Point	Rickettsia africae	Amblyomma variegatum	137
118	1999	Niger	2.12	13.5	Point	Rickettsia africae	Amblyomma variegatum	137
119	1999	Burundi	29.35	-3.37	Point	Rickettsia africae	Amblyomma variegatum	137
120	1999	Sudan	32.78	15.52	Point	Rickettsia africae	Amblyomma lepidum	137
121	2004	Cameroon	9.21	4.01	Point	Rickettsia africae	Amblyomma variegatum	157
122	2010-2011	Saint Kitts and Nevis	-62.7	17.27	Polygon	Rickettsia africae	Artibeus jamaicensis	218
123	2010-2011	Saint Kitts and Nevis	-62.7	17.27	Polygon	Rickettsia africae	Ardops nichollsi	218
124	2003	Martinique	-61	14.66	Point	Rickettsia africae	Amblyomma variegatum	289
125	2018	France	9.11	42.15	Polygon	Rickettsia africae	Amblyomma variegatum	308
126	2010	Comoros	43.35	-11.66	Polygon	Rickettsia africae	Amblyomma variegatum	309
127	2010	Comoros	43.35	-11.66	Polygon	Rickettsia africae	Rhipicephalus appendiculatus	309
128	2010	Comoros	43.35	-11.66	Polygon	Rickettsia africae	Rhipicephalus microplus	309
129	2010	Comoros	43.73	-12.33	Polygon	Rickettsia africae	Amblyomma variegatum	309
130	2010	Comoros	44.44	-12.22	Polygon	Rickettsia africae	Amblyomma variegatum	309
131	2010	Comoros	44.44	-12.22	Polygon	Rickettsia africae	Rhipicephalus microplus	309
132	1985	Central African Republic	18.61	4.38	Polygon	Rickettsia africae	Amblyomma variegatum	385
133	1985	Central African Republic	18.61	4.38	Polygon	Rickettsia africae	Rhipicephalus compositus	385
134	2008-2015	Denmark	10.05	55.97	Polygon	Rickettsia africae	Human	447
135	2015	Mozambique	40.69	-14.92	Point	Rickettsia africae	Amblyomma variegatum	519
136	2013	Mozambique	34.91	-21.25	Polygon	Rickettsia africae	Amblyomma variegatum	520
137	2012	Israel	34.44	31.28	Point	Rickettsia africae	Hyalomma dromedarii	522
138	2012	Israel	34.77	30.79	Point	Rickettsia africae	Hyalomma truncatum	522
139	2012	Israel	35.01	31.07	Point	Rickettsia africae	Hyalomma excavatum	522
140	2012	Israel	35.01	31.07	Point	Rickettsia africae	Hyalomma impeltatum	522
141	2011	Benin	2.28	9.2	Point	Rickettsia africae	Amblyomma variegatum	540
142	2011	Benin	2.47	10.58	Point	Rickettsia africae	Amblyomma variegatum	540
143	2011	Benin	3.09	9.85	Point	Rickettsia africae	Amblyomma variegatum	540
144	2011	Benin	3.14	10.21	Point	Rickettsia africae	Amblyomma variegatum	540
145	2011	Benin	3.15	10.35	Point	Rickettsia africae	Amblyomma variegatum	540
146	2011	Benin	3.21	9.94	Point	Rickettsia africae	Amblyomma variegatum	540
147	2012	Nigeria	8.85	9.47	Point	Rickettsia africae	Amblyomma variegatum	576
148	2012	Nigeria	8.85	9.78	Point	Rickettsia africae	Amblyomma variegatum	576
149	2012	Nigeria	8.9	9.53	Point	Rickettsia africae	Amblyomma variegatum	576
150	2012	Nigeria	8.9	9.53	Point	Rickettsia africae	Rhipicephalus decoloratus	576
151	2012	Nigeria	8.9	9.53	Point	Rickettsia africae	Rhipicephalus sanguineus	576
152	2012	Nigeria	9.19	9.3	Point	Rickettsia africae	Amblyomma variegatum	576
153	2014	Ivory Coast	-5.33	9.92	Point	Rickettsia africae	Hyalomma impressum	593
154	2000	Antigua and Barbuda	-61.84	17.11	Polygon	Rickettsia africae	Amblyomma variegatum	606
155	2018	Qatar	51.55	25.29	Point	Rickettsia africae	Hyalomma aegyptium	633
156	2010	Israel	34.88	32.07	Polygon	Rickettsia africae	Hyalomma detritum	739
157	2003	Nicaragua	-85.14	14.07	Point	Rickettsia africae	Amblyomma ovale	740
158	2003	Nicaragua	-85.03	14.59	Point	Rickettsia africae	Amblyomma ovale	740
159	2003	Nicaragua	-85.03	14.59	Point	Rickettsia africae	Amblyomma sculptum	740
160	2003	Nicaragua	-85.03	14.59	Point	Rickettsia africae	Amblyomma triste	740
161	2003	Nicaragua	-85	14.52	Point	Rickettsia africae	Amblyomma ovale	740
162	2003	Nicaragua	-85	14.52	Point	Rickettsia africae	Amblyomma sculptum	740
163	2007-2009	U.S. Virgin Islands	-64.75	18.34	Point	Rickettsia africae	Amblyomma variegatum	741
164	2007-2009	Saint Kitts and Nevis	-62.7	17.27	Polygon	Rickettsia africae	Amblyomma variegatum	741
165	2007-2009	Montserrat	-62.19	16.74	Polygon	Rickettsia africae	Amblyomma variegatum	741
166	2007-2009	Dominica	-61.36	15.44	Polygon	Rickettsia africae	Amblyomma variegatum	741
167	2007-2009	Saint Lucia	-60.97	13.9	Polygon	Rickettsia africae	Amblyomma variegatum	741
168	2010	Nigeria	3.35	6.6	Point	Rickettsia africae	Amblyomma variegatum	742
169	2008	Algeria	-2.27	31.57	Point	Rickettsia africae	Hyalomma dromedarii	743
170	2008	Algeria	-0.32	27.85	Point	Rickettsia africae	Hyalomma dromedarii	743
171	2002	Antigua and Barbuda	-61.8	17.08	Polygon	Rickettsia africae	Amblyomma variegatum	744
172	2008	Senegal	-15.93	13.97	Polygon	Rickettsia africae	Amblyomma variegatum	747
173	2010-2014	France	5.36	43.29	Point	Rickettsia africae	Human	842
174	2012	Sao Tome and Principe	6.72	0.34	Polygon	Rickettsia africae	Amblyomma astrion	938
175	2016	Sao Tome and Principe	6.72	0.34	Polygon	Rickettsia africae	Amblyomma variegatum	938
176	2008	Democratic Republic of the Congo	15.93	-4.45	Polygon	Rickettsia africae	Amblyomma compressum	1045
177	2001	Kenya	35.22	-1.08	Point	Rickettsia africae	Amblyomma variegatum	1048
178	2001	Kenya	35.22	-1.08	Point	Rickettsia africae	Rhipicephalus appendiculatus	1048
179	2010	Greece	23.3	35.85	Point	Rickettsia africae	Tick	1055
180	1999	Saint Kitts and Nevis	-62.7	17.27	Polygon	Rickettsia africae	Amblyomma variegatum	1064
181	2002	Saint Kitts and Nevis	-62.7	17.27	Polygon	Rickettsia africae	Amblyomma variegatum	1064
182	1997	Guadeloupe	-61.65	16.26	Point	Rickettsia africae	Amblyomma variegatum	1101
183	1997	Guadeloupe	-61.5	16.21	Point	Rickettsia africae	Amblyomma variegatum	1101
184	1997	Guadeloupe	-61.26	16.25	Point	Rickettsia africae	Amblyomma variegatum	1101
185	2009	Guinea	-12.9	10.17	Point	Rickettsia africae	Amblyomma variegatum	1102
186	2009	Guinea	-12.88	10.55	Point	Rickettsia africae	Amblyomma variegatum	1102
187	2009	Guinea	-12.88	10.55	Point	Rickettsia africae	Rhipicephalus decoloratus	1102
188	2009	Guinea	-12.6	9.92	Point	Rickettsia africae	Amblyomma variegatum	1102
189	2009	Guinea	-12.6	9.92	Point	Rickettsia africae	Rhipicephalus decoloratus	1102
190	2009	Guinea	-12.58	9.97	Point	Rickettsia africae	Amblyomma variegatum	1102
191	2009	Guinea	-12.58	9.97	Point	Rickettsia africae	Rhipicephalus annulatus	1102
192	2009	Guinea	-12.53	10.05	Point	Rickettsia africae	Amblyomma variegatum	1102
193	2009	Guinea	-12.53	10.05	Point	Rickettsia africae	Rhipicephalus annulatus	1102
194	2009	Guinea	-12.2	10.53	Point	Rickettsia africae	Amblyomma variegatum	1102
195	2009	Guinea	-12.2	10.53	Point	Rickettsia africae	Rhipicephalus annulatus	1102
196	2009	Guinea	-10.98	10.05	Point	Rickettsia africae	Amblyomma variegatum	1102
197	2009	Guinea	-10.98	10.05	Point	Rickettsia africae	Rhipicephalus decoloratus	1102
198	2009	Guinea	-9.3	8.38	Point	Rickettsia africae	Amblyomma variegatum	1102
199	2009	Guinea	-9.12	10.18	Point	Rickettsia africae	Amblyomma variegatum	1102
200	2009	Guinea	-9.12	10.18	Point	Rickettsia africae	Haemaphysalis paraleachi	1102
201	2009	Guinea	-9.12	10.18	Point	Rickettsia africae	Hyalomma marginatum	1102
202	2009	Guinea	-9.12	10.18	Point	Rickettsia africae	Rhipicephalus decoloratus	1102
203	2009	Liberia	-8.8	6.8	Point	Rickettsia africae	Amblyomma variegatum	1102
204	2009	Liberia	-8.8	6.8	Point	Rickettsia africae	Rhipicephalus geigyi	1102
205	2009	Liberia	-8.53	5.58	Point	Rickettsia africae	Amblyomma compressum	1102
206	2008	Senegal	-16.39	14.44	Polygon	Rickettsia africae	Rhipicephalus evertsi	1104
207	2008	Senegal	-16.37	13.68	Point	Rickettsia africae	Rhipicephalus evertsi	1104
208	2008	Senegal	-15.93	13.97	Polygon	Rickettsia africae	Rhipicephalus annulatus	1104
209	2019	Italy	13.09	41.33	Point	Rickettsia africae	Amblyomma variegatum	1108
210	2009-2011	Brazil	-54.8	-3.23	Point	Rickettsia africae	Amblyomma naponense	1113
211	2020	Guadeloupe	-61.68	16.15	Polygon	Rickettsia africae	Amblyomma variegatum	1132
212	2017	Italy	13.09	41.33	Point	Rickettsia africae	Hyalomma rufipes	1144
213	2016	Italy	13.09	41.33	Point	Rickettsia africae	Hyalomma sp.	1144
214	2002	South Africa	31.29	-25.46	Point	Rickettsia africae	Human	1151
215	2012	Egypt	33.75	29.9	Point	Rickettsia africae	Hyalomma marginatum	1295
216	2012	Egypt	33.75	29.9	Point	Rickettsia africae	Hyalomma dromedarii	1295
217	2012	Egypt	33.82	31.1	Point	Rickettsia africae	Hyalomma impeltatum	1295
218	1996	South Africa	29.46	-31.63	Point	Rickettsia africae	Amblyomma hebraeum	1296
219	1996	South Africa	29.46	-31.63	Point	Rickettsia africae	Cattle	1296
220	2021	Italy	8.55	40.73	Point	Rickettsia africae	Amblyomma variegatum	1297
221	2021	Algeria	3.93	36.59	Point	Rickettsia africae	Macaca sylvanus	1302
222	2021	Republic of the Congo	15.16	-2.15	Point	Rickettsia africae	Gorilla gorilla	1302
223	2021	Ethiopia	39.27	8.47	Polygon	Rickettsia africae	Amblyomma variegatum	1303
224	2021	Ethiopia	39.27	8.47	Polygon	Rickettsia africae	Amblyomma cohaerens	1303
225	2021	Angola	15.77	-12.75	Polygon	Rickettsia africae	Amblyomma variegatum	1305
226	2018	South Africa	31.94	-28.22	Point	Rickettsia africae	Human	1308
227	2014	Ethiopia	36.69	8.38	Point	Rickettsia africae	Amblyomma variegatum	1310
228	2014	Ethiopia	36.69	8.38	Point	Rickettsia africae	Amblyomma lepidum	1310
229	2014	Ethiopia	36.69	8.38	Point	Rickettsia africae	Amblyomma cohaerens	1310
230	2014	Ethiopia	36.69	8.38	Point	Rickettsia africae	Rhipicephalus decoloratus	1310
231	2012	Slovakia	17.58	48.05	Point	Rickettsia africae	Ceratophyllus garei	1312
232	2018	South Africa	31.94	-28.22	Point	Rickettsia africae	Human	1444
233	2007-2008	United States of America	-84.32	34.87	Point	Rickettsia amblyommii	Dermacentor variabilis	3
234	2006	United States of America	-79.26	35.7	Polygon	Rickettsia amblyommii	Amblyomma americanum	51
235	2006	United States of America	-79.26	35.7	Polygon	Rickettsia amblyommii	Dermacentor variabilis	51
236	2010	United States of America	-82.98	29.5	Point	Rickettsia amblyommii	Amblyomma americanum	127
237	2011	United States of America	-82.98	29.5	Point	Rickettsia amblyommii	Amblyomma americanum	127
238	2011	United States of America	-82.93	29.59	Point	Rickettsia amblyommii	Amblyomma americanum	127
239	2010	United States of America	-82.78	29.95	Point	Rickettsia amblyommii	Amblyomma americanum	127
240	2010	United States of America	-82.58	29.91	Point	Rickettsia amblyommii	Amblyomma americanum	127
241	2011	United States of America	-82.58	29.91	Point	Rickettsia amblyommii	Amblyomma americanum	127
242	2012	United States of America	-82.58	29.91	Point	Rickettsia amblyommii	Amblyomma americanum	127
243	2010	United States of America	-82.46	29.71	Point	Rickettsia amblyommii	Amblyomma americanum	127
244	2011	United States of America	-82.46	29.71	Point	Rickettsia amblyommii	Amblyomma americanum	127
245	2012	United States of America	-82.46	29.71	Point	Rickettsia amblyommii	Amblyomma americanum	127
246	2007	Panama	-78.15	8.69	Polygon	Rickettsia amblyommii	Tick	136
247	2007	Panama	-77.91	8.59	Polygon	Rickettsia amblyommii	Tick	136
248	2007	Panama	-77.45	8.61	Polygon	Rickettsia amblyommii	Tick	136
249	2006	United States of America	-78.78	35.79	Point	Rickettsia amblyommii	Amblyomma americanum	159
250	2015	Brazil	-39.2	-14.75	Polygon	Rickettsia amblyommii	Amblyomma longirostre	161
251	2017-2018	United States of America	-95.53	30.63	Point	Rickettsia amblyommii	Amblyomma maculatum	181
252	2013	Mexico	-105.08	19.55	Point	Rickettsia amblyommii	Amblyomma mixtum	315
253	2010	Costa Rica	-83.54	9.82	Polygon	Rickettsia amblyommii	Amblyomma cajennense	319
254	2010	Costa Rica	-82.82	9.73	Point	Rickettsia amblyommii	Amblyomma cajennense	319
255	2010	United States of America	-77.28	38.84	Polygon	Rickettsia amblyommii	Amblyomma maculatum	349
256	2018	Cuba	-81.99	22.87	Polygon	Rickettsia amblyommii	Amblyomma mixtum	507
257	2015-2017	Mexico	-98.07	23.76	Polygon	Rickettsia amblyommii	Amblyomma sp.	535
258	2015-2017	Mexico	-98.04	23.01	Polygon	Rickettsia amblyommii	Amblyomma sp.	535
259	2015-2017	Mexico	-98.04	23.01	Polygon	Rickettsia amblyommii	Rhipicephalus sp.	535
260	2012	Colombia	-74.47	5.01	Point	Rickettsia amblyommii	Amblyomma cajennense	558
261	2015-2016	Brazil	-61.45	-11.43	Point	Rickettsia amblyommii	Amblyomma cajennense	610
262	2015-2016	Brazil	-61.19	-11.67	Point	Rickettsia amblyommii	Amblyomma oblongoguttatum	610
263	2015-2016	Brazil	-60.14	-12.73	Point	Rickettsia amblyommii	Amblyomma cajennense	610
264	2010	United States of America	-82.98	29.5	Point	Rickettsia amblyommii	Amblyomma americanum	703
265	2011	United States of America	-82.98	29.5	Point	Rickettsia amblyommii	Amblyomma americanum	703
266	2011	United States of America	-82.93	29.59	Point	Rickettsia amblyommii	Amblyomma americanum	703
267	2010	United States of America	-82.58	29.91	Point	Rickettsia amblyommii	Amblyomma americanum	703
268	2011	United States of America	-82.58	29.91	Point	Rickettsia amblyommii	Amblyomma americanum	703
269	2012	United States of America	-82.58	29.91	Point	Rickettsia amblyommii	Amblyomma americanum	703
270	2010	United States of America	-82.46	29.71	Point	Rickettsia amblyommii	Amblyomma americanum	703
271	2011	United States of America	-82.46	29.71	Point	Rickettsia amblyommii	Amblyomma americanum	703
272	2012	United States of America	-82.46	29.71	Point	Rickettsia amblyommii	Amblyomma americanum	703
273	2015	United States of America	-92.6	40.19	Polygon	Rickettsia amblyommii	Amblyomma americanum	705
274	2015	United States of America	-92.6	40.19	Polygon	Rickettsia amblyommii	Dermacentor variabilis	705
275	2018	United States of America	-74.23	40.26	Polygon	Rickettsia amblyommii	Amblyomma americanum	865
276	2008-2009	Panama	-80.13	8.62	Point	Rickettsia amblyommii	Amblyomma cajennense	886
277	2008-2009	Panama	-80.13	8.62	Point	Rickettsia amblyommii	Dermacentor nitens	886
278	2008-2009	Panama	-80.13	8.62	Point	Rickettsia amblyommii	Rhipicephalus sanguineus	886
279	2011	Panama	-80.13	8.59	Polygon	Rickettsia amblyommii	Amblyomma cajennense	886
280	2011	Panama	-80.13	8.59	Polygon	Rickettsia amblyommii	Dermacentor nitens	886
281	2011	Panama	-80.13	8.59	Polygon	Rickettsia amblyommii	Rhipicephalus sanguineus	886
282	2012	United States of America	-77.28	38.84	Polygon	Rickettsia amblyommii	Dermacentor variabilis	1043
283	2005	United States of America	-79.26	35.7	Polygon	Rickettsia amblyommii	Dermacentor variabilis	1086
284	2014-2016	Brazil	-40.15	-8.67	Point	Rickettsia amblyommii	Amblyomma auricularium	1092
285	2009-2011	Brazil	-54.8	-3.23	Point	Rickettsia amblyommii	Amblyomma humerale	1113
286	2009-2011	Brazil	-54.8	-3.23	Point	Rickettsia amblyommii	Amblyomma longirostre	1113
287	2010-2012	Brazil	-51.25	-10.73	Point	Rickettsia amblyommii	Amblyomma auricularium	1113
288	2010-2012	Brazil	-51.25	-10.73	Point	Rickettsia amblyommii	Amblyomma cajennense	1113
289	2012-2013	Brazil	-35.23	-5.84	Point	Rickettsia amblyommii	Amblyomma auricularium	1121
290	2012-2013	Brazil	-35.19	-5.83	Point	Rickettsia amblyommii	Amblyomma auricularium	1121
291	2004	Brazil	-63.48	-10.63	Point	Rickettsia amblyommii	Amblyomma cajennense	1314
292	2004	Brazil	-63.23	-10.28	Point	Rickettsia amblyommii	Amblyomma coelebs	1314
293	2021	Colombia	-75.52	5.49	Point	Rickettsia amblyommii	Amblyomma varium	1315
294	2021	Colombia	-75.52	5.49	Point	Rickettsia amblyommii	Amblyomma longirostre	1315
295	2021	Colombia	-74.99	5.55	Point	Rickettsia amblyommii	Amblyomma longirostre	1315
296	2021	Colombia	-74.87	5.43	Point	Rickettsia amblyommii	Amblyomma longirostre	1315
297	2016	United States of America	-88.07	36.86	Point	Rickettsia amblyommii	Amblyomma americanum	1316
298	2014	United States of America	-93.62	29.75	Point	Rickettsia amblyommii	Haemaphysalis juxtakochi	1318
299	2014	United States of America	-93.62	29.75	Point	Rickettsia amblyommii	Amblyomma longirostre	1318
300	2015	Brazil	-43.4	-21.74	Polygon	Rickettsia amblyommii	Amblyomma sculptum	1319
301	2018	Brazil	-42.71	-11.14	Polygon	Rickettsia amblyommii	Amblyomma auricularium	1321
302	2015	United States of America	-95.24	29.13	Point	Rickettsia amblyommii	Amblyomma auricularium	1323
303	2015	United States of America	-95.24	29.13	Point	Rickettsia amblyommii	Amblyomma geayi	1323
304	2010	Brazil	-50.03	-2.96	Point	Rickettsia amblyommii	Amblyomma longirostre	1324
305	2010	Brazil	-50.03	-2.96	Point	Rickettsia amblyommii	Amblyomma geayi	1324
306	2016	Argentina	-60.67	-24.25	Point	Rickettsia amblyommii	Amblyomma hadanii	1325
307	2016	Argentina	-60.67	-24.25	Point	Rickettsia amblyommii	Amblyomma neumanni	1325
308	2015	Panama	-79.77	9.09	Point	Rickettsia amblyommii	Amblyomma mixtum	1326
309	2015	Panama	-79.77	9.09	Point	Rickettsia amblyommii	Haemaphysalis juxtakochi	1326
310	2013	Brazil	-37.68	-8.53	Point	Rickettsia amblyommii	Amblyomma auricularium	1327
311	2019	Mexico	-95.06	18.49	Point	Rickettsia amblyommii	Amblyomma mixtum	1328
312	2016	Brazil	-40.12	-18.38	Point	Rickettsia amblyommii	Amblyomma humerale	1329
313	2016	Brazil	-56.15	-13.08	Polygon	Rickettsia amblyommii	Amblyomma cajennense	1333
314	2016	Brazil	-55.46	-11.77	Polygon	Rickettsia amblyommii	Amblyomma cajennense	1333
315	2016	Brazil	-55.46	-11.77	Polygon	Rickettsia amblyommii	Amblyomma coelebs	1333
316	2012	Brazil	-46.64	-23.44	Point	Rickettsia amblyommii	Amblyomma longirostre	1335
317	2012	Brazil	-46.62	-23.74	Point	Rickettsia amblyommii	Amblyomma longirostre	1335
318	2012	Brazil	-46.62	-23.66	Point	Rickettsia amblyommii	Amblyomma longirostre	1335
319	2012	Brazil	-46.59	-23.31	Point	Rickettsia amblyommii	Amblyomma longirostre	1335
320	2012	Brazil	-46.52	-23.75	Point	Rickettsia amblyommii	Amblyomma longirostre	1335
321	2012	Brazil	-46.45	-23.25	Point	Rickettsia amblyommii	Amblyomma longirostre	1335
322	2012	Brazil	-46.34	-23.35	Point	Rickettsia amblyommii	Amblyomma longirostre	1335
323	2015	Brazil	-56.98	-16.88	Point	Rickettsia amblyommii	Amblyomma longirostre	1336
324	2015	Honduras	-87.21	15.71	Point	Rickettsia amblyommii	Amblyomma longirostre	1337
325	2015	Honduras	-87.21	15.71	Point	Rickettsia amblyommii	Amblyomma mixtum	1337
326	2011	Brazil	-39.09	-14.45	Point	Rickettsia amblyommii	Amblyomma longirostre	1339
327	2015	Argentina	-64.22	-23.82	Point	Rickettsia amblyommii	Amblyomma tonelliae	1340
328	2014	Paraguay	-55.78	-26.5	Point	Rickettsia amblyommii	Amblyomma longirostre	1341
329	2014	United States of America	-79.26	35.7	Polygon	Rickettsia amblyommii	Amblyomma americanum	1342
330	2016	Brazil	-54.74	-28.15	Point	Rickettsia amblyommii	Amblyomma longirostre	1345
331	2021	United States of America	-84.14	33.08	Polygon	Rickettsia amblyommii	Amblyomma americanum	1346
332	2020	United States of America	-97.52	26.14	Polygon	Rickettsia amblyommii	Amblyomma inornatum	1347
333	2020	Cuba	-82.05	23.13	Point	Rickettsia amblyommii	Amblyomma mixtum	1350
334	2018	United States of America	-90.53	38.51	Point	Rickettsia amblyommii	Ixodes scapularis	1352
335	2018	Brazil	-37.34	-8.21	Polygon	Rickettsia amblyommii	Amblyomma pseudoconcolor	1353
336	2019	Brazil	-67.85	-9.97	Point	Rickettsia amblyommii	Amblyomma humerale	1354
337	2017	Brazil	-47.33	-4.79	Polygon	Rickettsia amblyommii	Amblyomma cajennense	1355
338	2016	Brazil	-43.38	-21.73	Point	Rickettsia amblyommii	Amblyomma longirostre	1458
339	2020	Pakistan	71.05	33.94	Point	Rickettsia conorii	Tick	41
340	2020	Pakistan	71.29	34.54	Point	Rickettsia conorii	Tick	41
341	2002-2013	France	5.36	43.29	Point	Rickettsia conorii	Rhipicephalus sanguineus	49
342	2002-2013	France	5.36	43.29	Point	Rickettsia conorii	Rhipicephalus sp.	49
343	2002-2013	France	5.36	43.29	Point	Rickettsia conorii	Human	49
344	1999	Cyprus	32.99	34.92	Polygon	Rickettsia conorii	Hyalomma sp.	139
345	1999	Cyprus	32.99	34.92	Polygon	Rickettsia conorii	Rhipicephalus sp.	139
346	2007	Italy	12.57	41.92	Polygon	Rickettsia conorii	Rhipicephalus sanguineus	152
347	2004	Portugal	-8.13	37.24	Polygon	Rickettsia conorii	Dog	162
348	2009	Tunisia	10.38	34.78	Polygon	Rickettsia conorii	Ctenocephalides felis	170
349	2009	Tunisia	10.38	34.78	Polygon	Rickettsia conorii	Rhipicephalus sanguineus	170
350	2009	Tunisia	10.45	34.75	Polygon	Rickettsia conorii	Rhipicephalus sanguineus	170
351	2009	Tunisia	10.67	34.77	Polygon	Rickettsia conorii	Ctenocephalides felis	170
352	2009	Tunisia	10.67	34.77	Polygon	Rickettsia conorii	Rhipicephalus sanguineus	170
353	2009	Tunisia	10.71	35.12	Polygon	Rickettsia conorii	Rhipicephalus sanguineus	170
354	2009	Tunisia	10.72	34.89	Polygon	Rickettsia conorii	Ctenocephalides felis	170
355	2009	Tunisia	10.72	34.89	Polygon	Rickettsia conorii	Rhipicephalus sanguineus	170
356	2009	Tunisia	10.73	34.75	Polygon	Rickettsia conorii	Ctenocephalides felis	170
357	2009	Tunisia	10.9	35.08	Polygon	Rickettsia conorii	Rhipicephalus sanguineus	170
358	2009	Tunisia	11.17	34.72	Polygon	Rickettsia conorii	Ctenocephalides felis	170
359	2009	Tunisia	11.17	34.72	Polygon	Rickettsia conorii	Rhipicephalus sanguineus	170
360	2007-2008	China	121.38	23.75	Polygon	Rickettsia conorii	Stivalius aporus	177
361	2014-2016	china	77.7	38.48	Point	Rickettsia conorii	Rhipicephalus turanicus	204
362	2019	Greece	24.83	36.98	Point	Rickettsia conorii	Dog	224
363	2005	Portugal	-8.25	37.19	Point	Rickettsia conorii	Human	271
364	2008	Greece	25.21	41.08	Point	Rickettsia conorii	Human	272
365	2005	Italy	14.83	37.51	Polygon	Rickettsia conorii	Dog	280
366	2002	Greece	26.12	35.14	Polygon	Rickettsia conorii	Human	301
367	1998-2000	Croatia	16.44	43.5	Point	Rickettsia conorii	Human	303
368	2003	Turkey	26.61	41.64	Point	Rickettsia conorii	Human	304
369	2006-2010	China	119.79	26.34	Polygon	Rickettsia conorii	Nosopsyllus nicanus	324
370	1994-2006	Portugal	-9.21	38.66	Polygon	Rickettsia conorii	Human	355
371	1994-2006	Portugal	-8.65	38.31	Polygon	Rickettsia conorii	Human	355
372	1994-2006	Portugal	-8.13	37.24	Polygon	Rickettsia conorii	Human	355
373	1994-2006	Portugal	-7.84	38.6	Polygon	Rickettsia conorii	Human	355
374	1985	Central African Republic	18.61	4.38	Polygon	Rickettsia conorii	Rhipicephalus muhsamae	385
375	2003	Uganda	32.59	0.32	Polygon	Rickettsia conorii	Haemaphysalis punctaleachi	387
376	2000	Chad	15.08	12.13	Point	Rickettsia conorii	Human	429
377	1999	Portugal	-8.65	38.31	Polygon	Rickettsia conorii	Human	435
378	2009	Tunisia	10.38	34.78	Polygon	Rickettsia conorii	Human	437
379	2004-2005	Algeria	-0.6	35.65	Polygon	Rickettsia conorii	Human	464
380	2003-2009	Turkey	26.61	41.64	Point	Rickettsia conorii	Human	472
381	2009-2011	Spain	-8.38	41.61	Polygon	Rickettsia conorii	Human	483
382	2009-2011	Spain	-7.45	41.41	Polygon	Rickettsia conorii	Human	483
383	2009-2011	Spain	-5.85	43.35	Point	Rickettsia conorii	Human	483
384	2009-2011	Spain	-5.43	36.76	Polygon	Rickettsia conorii	Human	483
385	2009-2011	Spain	-3.72	40.5	Polygon	Rickettsia conorii	Human	483
386	2009-2011	Spain	-2.62	43.04	Polygon	Rickettsia conorii	Human	483
387	2009-2011	Spain	-2.52	42.28	Polygon	Rickettsia conorii	Human	483
388	2009-2011	Spain	2.91	39.57	Polygon	Rickettsia conorii	Human	483
389	2005	Portugal	-9.16	38.76	Point	Rickettsia conorii	Human	497
390	2014	India	76.11	31.14	Point	Rickettsia conorii	Human	500
391	2014	India	76.95	30.75	Point	Rickettsia conorii	Human	500
392	2014	India	77.06	30.92	Polygon	Rickettsia conorii	Human	500
393	2011	Nigeria	6.83	4.75	Point	Rickettsia conorii	Dog	504
394	2013	Romania	26.1	44.44	Point	Rickettsia conorii	Rhipicephalus sanguineus	524
395	2011-2013	Spain	2.08	41.53	Point	Rickettsia conorii	Rhipicephalus sanguineus	547
396	2009	Tunisia	10.38	34.78	Polygon	Rickettsia conorii	Rhipicephalus sanguineus	595
397	2009	Tunisia	10.38	34.78	Polygon	Rickettsia conorii	Human	595
398	2014	Italy	13.59	37.87	Polygon	Rickettsia conorii	Human	599
399	1997	Ukraine	33.6	45.13	Point	Rickettsia conorii	Rhipicephalus sanguineus	611
400	1997	Ukraine	34.5	45.35	Point	Rickettsia conorii	Rhipicephalus sanguineus	611
401	1987-2001	Italy	13.59	37.87	Polygon	Rickettsia conorii	Human	654
402	2012-2013	Italy	14.94	38.04	Polygon	Rickettsia conorii	Rhipicephalus sanguineus	729
403	2012-2013	Italy	14.94	38.04	Polygon	Rickettsia conorii	Rhipicephalus turanicus	729
404	2005-2009	Italy	13.59	37.87	Polygon	Rickettsia conorii	Human	754
405	2005-2009	Italy	14.83	37.51	Polygon	Rickettsia conorii	Human	754
406	2010	Italy	8.53	40.67	Point	Rickettsia conorii	Rhipicephalus sanguineus	755
407	2010	Italy	8.55	40.72	Point	Rickettsia conorii	Rhipicephalus sanguineus	755
408	2004-2012	South Africa	18.85	-33.96	Point	Rickettsia conorii	Uncharted Animal	756
409	2004-2012	South Africa	18.97	-34.1	Point	Rickettsia conorii	Uncharted Animal	756
410	2004-2012	South Africa	20.77	-33.52	Point	Rickettsia conorii	Uncharted Animal	756
411	2004-2012	South Africa	28.26	-25.88	Point	Rickettsia conorii	Uncharted Animal	756
412	2006-2010	Netherlands	4.63	52.43	Point	Rickettsia conorii	Ixodes ricinus	1025
413	2008	France	2.34	48.86	Point	Rickettsia conorii	Human	1028
414	2013-2015	Algeria	4.2	36.67	Polygon	Rickettsia conorii	Human	1076
415	2008	Senegal	-15.93	13.97	Polygon	Rickettsia conorii	Rhipicephalus evertsi	1104
416	2004	Portugal	-6.86	41.91	Point	Rickettsia conorii	Dermacentor marginatus	1115
417	2004	Portugal	-6.86	41.91	Point	Rickettsia conorii	Rhipicephalus sanguineus	1115
418	2008	Greece	25.55	41.08	Point	Rickettsia conorii	Human	1119
419	1998-1999	Greece	20.58	38.22	Polygon	Rickettsia conorii	Tick	1122
420	2016	Israel	34.87	32.32	Point	Rickettsia conorii	Human	1123
421	2017	Israel	34.87	32.32	Point	Rickettsia conorii	Human	1123
422	2017	Israel	34.9	32.18	Point	Rickettsia conorii	Human	1123
423	2016	China	76.15	39.7	Point	Rickettsia conorii	Rhipicephalus turanicus	1366
424	2016	China	77.7	38.48	Point	Rickettsia conorii	Rhipicephalus turanicus	1366
425	2016	China	78.27	37.62	Point	Rickettsia conorii	Rhipicephalus turanicus	1366
426	2016	China	79.05	39.85	Point	Rickettsia conorii	Rhipicephalus turanicus	1366
427	2016	China	82.95	41.72	Point	Rickettsia conorii	Rhipicephalus turanicus	1366
428	2014	Portugal	-9.17	39	Polygon	Rickettsia conorii	Rhipicephalus sanguineus	1367
429	2014	Portugal	-8.13	37.24	Polygon	Rickettsia conorii	Rhipicephalus sanguineus	1367
430	2016	South Africa	28.22	-25.6	Point	Rickettsia conorii	Miniopterus natalensis	1369
431	2016	South Africa	30.97	-29.89	Point	Rickettsia conorii	Epomophorus wahlbergi	1369
432	2016	South Africa	31.98	-26.18	Point	Rickettsia conorii	Nycteris thebaica	1369
433	2016	South Africa	32.79	-27.22	Point	Rickettsia conorii	Epomophorus wahlbergi	1369
434	2017	Israel	34.82	31.8	Point	Rickettsia conorii	Rhipicephalus turanicus	1370
435	2017	Israel	34.9	32.52	Point	Rickettsia conorii	Rhipicephalus sanguineus	1370
436	2017	Israel	35.02	32.68	Point	Rickettsia conorii	Rhipicephalus turanicus	1370
437	2017	Israel	35.39	32.82	Point	Rickettsia conorii	Rhipicephalus turanicus	1370
438	2007	Portugal	-7.64	41.91	Point	Rickettsia conorii	Rhipicephalus sanguineus	1372
439	2007	Portugal	-7.43	39.29	Point	Rickettsia conorii	Rhipicephalus sanguineus	1372
440	2021	Romania	23.55	46.73	Point	Rickettsia conorii	Haemaphysalis punctata	1518
441	2008	Israel	34.87	31.96	Point	Rickettsia conorii	Human	1527
442	2012	Laos	101.12	20.92	Point	Rickettsia felis	Ctenocephalides felis	52
443	2012	Laos	101.12	20.92	Point	Rickettsia felis	Ctenocephalides orientis	52
444	2012	Malaysia	116.12	6.03	Point	Rickettsia felis	Ctenocephalides orientis	52
445	2012	Malaysia	116.12	6.03	Point	Rickettsia felis	Ctenocephalides felis	52
446	2007-2008	Morocco	-9.61	29.74	Point	Rickettsia felis	Ctenocephalides felis	53
447	2007-2008	Morocco	-7.63	33.58	Point	Rickettsia felis	Ctenocephalides felis	53
448	2016	Austria	16.38	48.21	Polygon	Rickettsia felis	Ctenocephalides felis	54
449	2005	Gabon	13.57	-1.64	Point	Rickettsia felis	Ctenocephalides felis	55
450	2012	Ecuador	-78	-1.41	Point	Rickettsia felis	Ctenocephalides felis	67
451	2014-2016	New Zealand	173.96	-41.51	Point	Rickettsia felis	Ctenocephalides felis	86
452	2014-2016	New Zealand	174.28	-39.59	Point	Rickettsia felis	Ctenocephalides felis	86
453	2014-2016	New Zealand	174.31	-35.73	Point	Rickettsia felis	Ctenocephalides felis	86
454	2014-2016	New Zealand	174.84	-36.91	Point	Rickettsia felis	Ctenocephalides felis	86
455	2014-2016	New Zealand	174.96	-41.15	Point	Rickettsia felis	Ctenocephalides felis	86
456	2014-2016	New Zealand	178.02	-38.66	Point	Rickettsia felis	Ctenocephalides felis	86
457	2002-2003	Brazil	-42.1	-19.71	Polygon	Rickettsia felis	Flea	92
458	2002-2003	Brazil	-42.1	-19.71	Polygon	Rickettsia felis	Tick	92
459	2002	Peru	-79.99	-4.78	Polygon	Rickettsia felis	Ctenocephalides felis	94
460	2005	Spain	-2.52	42.28	Polygon	Rickettsia felis	Human	105
461	2011	Senegal	-17.43	14.68	Point	Rickettsia felis	Anopheles arabiensis	116
462	2011-2012	Senegal	-16.57	12.55	Point	Rickettsia felis	Human	116
463	2012	Senegal	-16.4	13.72	Point	Rickettsia felis	Anopheles funestus	116
464	2012	Senegal	-16.4	13.72	Point	Rickettsia felis	Anopheles pharoensis	116
465	2012	Senegal	-16.4	13.72	Point	Rickettsia felis	Anopheles ziemanni	116
466	2012	Senegal	-16.4	13.72	Point	Rickettsia felis	Mansonia uniformis	116
467	2010-2012	Senegal	-16.4	13.72	Point	Rickettsia felis	Human	116
468	2011-2012	Senegal	-16.4	13.7	Point	Rickettsia felis	Human	116
469	2010-2012	Senegal	-16.38	13.68	Point	Rickettsia felis	Human	116
470	2010-2012	Senegal	-16.38	14.47	Point	Rickettsia felis	Human	116
471	2011	Senegal	-15.97	15.92	Point	Rickettsia felis	Human	116
472	2010	Senegal	-15.25	15.87	Point	Rickettsia felis	Aedes luteocephalus	116
473	2011	Senegal	-12.3	12.53	Point	Rickettsia felis	Human	116
474	2011	Mali	-7.33	10.08	Point	Rickettsia felis	Human	116
475	2006	Morocco	-6.58	34.25	Point	Rickettsia felis	Human	116
476	2011	Mali	-3.08	14.58	Point	Rickettsia felis	Human	116
477	2012	Algeria	-0.62	35.68	Point	Rickettsia felis	Human	116
478	2011	Gabon	13.57	-1.62	Point	Rickettsia felis	Human	116
479	2002-2013	Uganda	31.16	2.48	Polygon	Rickettsia felis	Ctenocephalides felis	118
480	2002-2013	Uganda	31.16	2.48	Polygon	Rickettsia felis	Ctenophthalmus calceatus	118
481	2002-2013	Uganda	31.16	2.48	Polygon	Rickettsia felis	Dinopsyllus lypusus	118
482	2002-2013	Uganda	31.16	2.48	Polygon	Rickettsia felis	Xenopsylla cheopis	118
483	2011	Senegal	-16.37	13.68	Point	Rickettsia felis	Human	130
484	2013	Algeria	8.12	36.37	Point	Rickettsia felis	Archaeopsylla erinacei	148
485	2013	Algeria	8.12	36.37	Point	Rickettsia felis	Ctenocephalides felis	148
486	2012	United States of America	-84.77	33.7	Polygon	Rickettsia felis	Polygenis gwyni	160
487	2012	United States of America	-84.16	33.45	Polygon	Rickettsia felis	Ctenocephalides felis	160
488	2012	United States of America	-84.16	33.45	Polygon	Rickettsia felis	Orchopeas howardi	160
489	2012	United States of America	-84.16	33.45	Polygon	Rickettsia felis	Polygenis gwyni	160
490	2014	United States of America	-82.42	33.06	Polygon	Rickettsia felis	Ctenocephalides felis	160
491	1993	United States of America	-81.79	32.46	Point	Rickettsia felis	Ctenocephalides felis	160
492	1994	United States of America	-81.79	32.46	Point	Rickettsia felis	Ctenocephalides felis	160
493	1996	United States of America	-81.79	32.46	Point	Rickettsia felis	Ctenocephalides felis	160
494	1997	United States of America	-81.79	32.46	Point	Rickettsia felis	Ctenocephalides felis	160
495	2000	United States of America	-81.79	32.46	Point	Rickettsia felis	Ctenocephalides felis	160
496	2002	United States of America	-81.79	32.46	Point	Rickettsia felis	Ctenocephalides felis	160
497	2005	United States of America	-81.79	32.46	Point	Rickettsia felis	Ctenocephalides felis	160
498	2006	United States of America	-81.79	32.46	Point	Rickettsia felis	Ctenocephalides felis	160
499	2007	United States of America	-81.79	32.46	Point	Rickettsia felis	Ctenocephalides felis	160
500	2010	United States of America	-81.79	32.46	Point	Rickettsia felis	Ctenocephalides felis	160
501	2011	United States of America	-81.79	32.46	Point	Rickettsia felis	Ctenocephalides felis	160
502	2013	United States of America	-81.79	32.46	Point	Rickettsia felis	Ctenocephalides felis	160
503	2014	United States of America	-81.79	32.46	Point	Rickettsia felis	Ctenocephalides felis	160
504	1995	United States of America	-81.79	32.46	Point	Rickettsia felis	Polygenis gwyni	160
505	1994	United States of America	-81.79	32.46	Point	Rickettsia felis	Pulex sp.	160
506	2013	United States of America	-81.45	32.02	Polygon	Rickettsia felis	Ctenocephalides felis	160
507	2017-2019	Brazil	-36.5	-8	Point	Rickettsia felis	Ctenocephalides felis	165
508	2017-2019	Brazil	-36.5	-8	Point	Rickettsia felis	Dermacentor nitens	165
509	2017-2019	Brazil	-36.5	-8	Point	Rickettsia felis	Rhipicephalus sanguineus	165
510	2013	Mexico	-89.62	20.92	Point	Rickettsia felis	Mus musculus	166
511	2013	Mexico	-89.62	20.92	Point	Rickettsia felis	Didelphis virginiana	166
512	2013	Mexico	-89.62	20.87	Point	Rickettsia felis	Ototylomys phyllotis	166
513	2013	Mexico	-89.61	20.89	Point	Rickettsia felis	Peromyscus yucatanicus	166
514	2013	Mexico	-89.01	20.03	Point	Rickettsia felis	Heteromys gaumeri	166
515	2013	Mexico	-89.01	20.03	Point	Rickettsia felis	Sigmodon hispidus	166
516	2010-2012	Democratic Republic of the Congo	15.32	-4.32	Point	Rickettsia felis	Ctenocephalides felis	167
517	2010	Democratic Republic of the Congo	31.44	2.18	Point	Rickettsia felis	Ctenocephalides felis	167
518	2010	Democratic Republic of the Congo	31.44	2.18	Point	Rickettsia felis	Flea	167
519	2005-2008	United Republic of Tanzania	38.32	-4.67	Point	Rickettsia felis	Ctenocephalides canis	167
520	2005-2008	United Republic of Tanzania	38.32	-4.67	Point	Rickettsia felis	Ctenocephalides felis	167
521	2009	Tunisia	10.45	34.75	Polygon	Rickettsia felis	Rhipicephalus sanguineus	170
522	2009	Tunisia	11.17	34.72	Polygon	Rickettsia felis	Ctenocephalides felis	170
523	2008	Peru	-80.01	-4.74	Point	Rickettsia felis	Ctenocephalides felis	173
524	2007-2008	China	121.38	23.75	Polygon	Rickettsia felis	Acropsylla episema	177
525	2007-2008	China	121.38	23.75	Polygon	Rickettsia felis	Stivalius aporus	177
526	2008-2010	Senegal	-16.42	13.72	Point	Rickettsia felis	Human	192
527	2008-2010	Senegal	-16.25	13.55	Point	Rickettsia felis	Human	192
528	2017	United States of America	-123.87	40.7	Polygon	Rickettsia felis	Cediopsylla inaequalis	205
529	2017	United States of America	-123.87	40.7	Polygon	Rickettsia felis	Ctenocephalides felis	205
530	2017	United States of America	-123.87	40.7	Polygon	Rickettsia felis	Odontosyllis dentatus	205
531	2017	United States of America	-123.87	40.7	Polygon	Rickettsia felis	Orchopeas cascadensis	205
532	2012-2014	Germany	12.37	51.34	Polygon	Rickettsia felis	Apodemus flavicollis	225
533	2013-2014	Australia	145.77	-16.91	Polygon	Rickettsia felis	Ctenocephalides felis	235
534	2013-2014	Australia	151.42	-33.35	Point	Rickettsia felis	Ctenocephalides felis	235
535	2013-2014	Australia	152.78	-27.65	Polygon	Rickettsia felis	Ctenocephalides felis	235
536	2013-2014	Australia	153.49	-28.85	Polygon	Rickettsia felis	Ctenocephalides felis	235
537	2007	Laos	102.6	18.14	Polygon	Rickettsia felis	Ctenocephalides canis	291
538	2007	Laos	102.6	18.14	Polygon	Rickettsia felis	Ctenocephalides felis	291
539	2007	Laos	102.6	18.14	Polygon	Rickettsia felis	Ctenocephalides orientis	291
540	2007-2008	Italy	11.04	45.42	Polygon	Rickettsia felis	Ctenocephalides felis	292
541	2007-2008	Italy	11.81	45.35	Polygon	Rickettsia felis	Ctenocephalides felis	292
542	2001-2003	Cyprus	32.95	34.79	Polygon	Rickettsia felis	Ctenocephalides felis	293
543	2001-2003	Cyprus	33.07	35.04	Polygon	Rickettsia felis	Ctenocephalides felis	293
544	2001-2003	Cyprus	33.44	34.88	Polygon	Rickettsia felis	Ctenocephalides felis	293
545	2001-2003	Cyprus	33.94	35.02	Polygon	Rickettsia felis	Ctenocephalides felis	293
546	2016	United States of America	-99.4	35.41	Point	Rickettsia felis	Ctenocephalides felis	295
547	2016	United States of America	-97.88	36.4	Point	Rickettsia felis	Ctenocephalides felis	295
548	2016	United States of America	-97.52	35.46	Point	Rickettsia felis	Ctenocephalides felis	295
549	2003	Algeria	-0.55	35.46	Polygon	Rickettsia felis	Archaeopsylla erinacei	310
550	2003	Algeria	0.81	35.77	Point	Rickettsia felis	Ctenocephalides canis	310
551	2011	Australia	144.96	-37.81	Polygon	Rickettsia felis	Flea	314
552	2012	Nicaragua	-85.83	11.4	Polygon	Rickettsia felis	Dog	316
553	2014	China	102	25	Point	Rickettsia felis	Dog	317
554	2014	China	110	21	Point	Rickettsia felis	Uncharted Animal	317
555	2014	China	119	32	Point	Rickettsia felis	Ctenocephalides felis	317
556	2014	China	119	32	Point	Rickettsia felis	Mosquito	317
557	2014	China	119	32	Point	Rickettsia felis	Human	317
558	2014	China	119.47	32.74	Polygon	Rickettsia felis	Human	317
559	2014	China	120	32	Point	Rickettsia felis	Linognathus setosus	317
560	2014	China	120	32	Point	Rickettsia felis	Rhipicephalus sanguineus	317
561	2014	China	121	31	Point	Rickettsia felis	Dog	317
562	2006-2010	China	120.63	23	Polygon	Rickettsia felis	Xenopsylla cheopis	324
563	1993	United States of America	-97.41	27.75	Point	Rickettsia felis	Uncharted Animal	335
564	1993	United States of America	-97.4	27.76	Point	Rickettsia felis	Ctenocephalides felis	335
565	1998	United States of America	-97.4	27.76	Point	Rickettsia felis	Ctenocephalides felis	335
566	2010-2014	Germany	6.69	51.2	Point	Rickettsia felis	Arvicola amphibius	343
567	2005	China	120.33	22.63	Point	Rickettsia felis	Human	356
568	2005	China	120.63	23	Polygon	Rickettsia felis	Human	356
569	2006-2008	Kenya	39.64	-0.46	Point	Rickettsia felis	Human	361
570	2005	Spain	-15.61	27.95	Polygon	Rickettsia felis	Flea	369
571	2014	United States of America	-118.5	34.28	Point	Rickettsia felis	Cat	383
572	2017	United States of America	-97.73	31.12	Point	Rickettsia felis	Dog	383
573	2013	United States of America	-96.57	39.18	Point	Rickettsia felis	Cat	383
574	2013	United States of America	-86.21	32.22	Polygon	Rickettsia felis	Dog	383
575	2014	United States of America	-82.42	33.06	Polygon	Rickettsia felis	Dog	383
576	2015	United States of America	-73.95	40.65	Point	Rickettsia felis	Cat	383
577	2006	China	121.55	25.08	Polygon	Rickettsia felis	Ctenocephalides felis	384
578	2010-2012	Colombia	-76.57	8.55	Point	Rickettsia felis	Ctenocephalides felis	410
579	2010-2012	Colombia	-76.55	8.14	Point	Rickettsia felis	Ctenocephalides felis	410
580	2010-2012	Colombia	-76.34	8.84	Point	Rickettsia felis	Ctenocephalides felis	410
581	2005-2012	Mexico	-89.69	21.15	Point	Rickettsia felis	Didelphis virginiana	411
582	2005-2012	Mexico	-89.63	20.82	Point	Rickettsia felis	Didelphis virginiana	411
583	2005-2012	Mexico	-89.56	21.04	Point	Rickettsia felis	Didelphis virginiana	411
584	2005-2012	Mexico	-88.79	21.2	Point	Rickettsia felis	Didelphis virginiana	411
585	2005-2012	Mexico	-88.17	21.19	Point	Rickettsia felis	Didelphis marsupialis	411
586	2005-2012	Mexico	-88.17	21.19	Point	Rickettsia felis	Didelphis virginiana	411
587	2015	Czech Republic	14.1	50.15	Point	Rickettsia felis	Ctenocephalides canis	415
588	2015	Czech Republic	14.1	50.15	Point	Rickettsia felis	Ctenocephalides felis	415
589	2015	Czech Republic	14.63	50.78	Point	Rickettsia felis	Ctenocephalides canis	415
590	2015	Czech Republic	15.94	49.57	Point	Rickettsia felis	Ctenocephalides canis	415
591	2015	Czech Republic	17.03	48.9	Point	Rickettsia felis	Ctenocephalides felis	415
592	2015	Czech Republic	18.11	49.92	Point	Rickettsia felis	Ctenocephalides canis	415
593	2011-2015	Sao Tome and Principe	6.52	0.26	Polygon	Rickettsia felis	Ctenocephalides felis	421
594	2011-2015	Sao Tome and Principe	6.58	0.14	Polygon	Rickettsia felis	Ctenocephalides felis	421
595	2011-2015	Sao Tome and Principe	6.65	0.29	Polygon	Rickettsia felis	Ctenocephalides felis	421
596	2011-2015	Sao Tome and Principe	6.65	0.37	Polygon	Rickettsia felis	Ctenocephalides felis	421
597	2011-2015	Sao Tome and Principe	6.69	0.23	Polygon	Rickettsia felis	Ctenocephalides felis	421
598	2011-2015	Sao Tome and Principe	6.72	0.34	Polygon	Rickettsia felis	Ctenocephalides felis	421
599	2011-2015	Sao Tome and Principe	7.4	1.61	Polygon	Rickettsia felis	Ctenocephalides felis	421
600	2012	Madagascar	45.98	-18.94	Point	Rickettsia felis	Pulex irritans	495
601	2012	Madagascar	46.05	-18.76	Point	Rickettsia felis	Xenopsylla cheopis	495
602	2017	Argentina	-57.91	-35.01	Point	Rickettsia felis	Polygenis axius	506
603	2018	Cuba	-81.99	22.87	Polygon	Rickettsia felis	Dermacentor nitens	507
604	2019	Spain	-16.52	28.37	Point	Rickettsia felis	Ctenocephalides felis	511
605	2020	Spain	-16.32	28.48	Point	Rickettsia felis	Ctenocephalides felis	511
606	2002	Afghanistan	69.31	34.56	Polygon	Rickettsia felis	Flea	512
607	2011-2012	Gabon	11.71	-1.82	Point	Rickettsia felis	Human	516
608	2006-2007	Spain	-3.48	42.93	Point	Rickettsia felis	Ctenocephalides felis	517
609	2011	Ethiopia	38.99	8.74	Point	Rickettsia felis	Ctenocephalides canis	525
610	2011	Ethiopia	38.99	8.74	Point	Rickettsia felis	Ctenocephalides felis	525
611	2011	Ethiopia	38.99	8.74	Point	Rickettsia felis	Pulex irritans	525
612	2009	Kenya	34.25	-0.05	Polygon	Rickettsia felis	Flea	526
613	2014	China	104.72	36.75	Polygon	Rickettsia felis	Culex pipiens pallens	527
614	2014	China	104.89	26.14	Polygon	Rickettsia felis	Armigeres subalbatus	527
615	2014	China	114.34	30.63	Polygon	Rickettsia felis	Culex pipiens pallens	527
616	2014	China	114.35	35.88	Polygon	Rickettsia felis	Aedes albopictus	527
617	2014	China	114.35	35.88	Polygon	Rickettsia felis	Culex pipiens pallens	527
618	2014	China	119.47	32.74	Polygon	Rickettsia felis	Culex pipiens pallens	527
619	2014	China	121.5	31.2	Polygon	Rickettsia felis	Anopheles sinensis	527
620	2014	China	121.5	31.2	Polygon	Rickettsia felis	Culex pipiens pallens	527
621	2010-2011	Colombia	-75.62	5.28	Polygon	Rickettsia felis	Ctenocephalides canis	528
622	2010-2011	Colombia	-75.62	5.28	Polygon	Rickettsia felis	Ctenocephalides felis	528
623	2010-2011	Colombia	-75.62	5.28	Polygon	Rickettsia felis	Pulex irritans	528
624	2010-2011	Colombia	-75.59	5.38	Polygon	Rickettsia felis	Ctenocephalides felis	528
625	2010-2011	Colombia	-75.53	5.17	Polygon	Rickettsia felis	Ctenocephalides canis	528
626	2010-2011	Colombia	-75.53	5.17	Polygon	Rickettsia felis	Ctenocephalides felis	528
627	2010-2011	Colombia	-75.52	5.49	Polygon	Rickettsia felis	Ctenocephalides canis	528
628	2010-2011	Colombia	-75.52	5.49	Polygon	Rickettsia felis	Ctenocephalides felis	528
629	2010-2011	Colombia	-75.51	5.26	Polygon	Rickettsia felis	Ctenocephalides canis	528
630	2010-2011	Colombia	-75.51	5.26	Polygon	Rickettsia felis	Ctenocephalides felis	528
631	2010-2011	Colombia	-75.51	5.26	Polygon	Rickettsia felis	Pulex irritans	528
632	2010-2011	Colombia	-75.49	5.59	Polygon	Rickettsia felis	Ctenocephalides canis	528
633	2010-2011	Colombia	-75.49	5.59	Polygon	Rickettsia felis	Ctenocephalides felis	528
634	2010-2011	Colombia	-75.43	5.36	Polygon	Rickettsia felis	Ctenocephalides canis	528
635	2010-2011	Colombia	-75.43	5.36	Polygon	Rickettsia felis	Ctenocephalides felis	528
636	2010-2011	Colombia	-75.43	5.36	Polygon	Rickettsia felis	Pulex irritans	528
637	2016	Zambia	27.91	-15.89	Polygon	Rickettsia felis	Ctenocephalides felis	529
638	2015	Zambia	27.91	-15.89	Polygon	Rickettsia felis	Dog	529
639	2015	Zambia	28.34	-15.43	Polygon	Rickettsia felis	Dog	529
640	2015	Zambia	28.34	-15.43	Polygon	Rickettsia felis	Uncharted Animal	529
641	2013-2014	Bangladesh	90.37	24.77	Polygon	Rickettsia felis	Human	530
642	2013-2014	Bangladesh	90.41	24.75	Point	Rickettsia felis	Cat	530
643	2010	Malaysia	101.77	3.15	Point	Rickettsia felis	Ctenocephalides felis	531
644	2006	Portugal	-9.12	38.9	Point	Rickettsia felis	Ctenocephalides sp.	532
645	2006	Portugal	-7.8	37.53	Point	Rickettsia felis	Archaeopsylla erinacei	532
646	2009	France	5.48	43.3	Point	Rickettsia felis	Archaeopsylla erinacei	538
647	2016	Easter Island	-109.37	-27.12	Point	Rickettsia felis	Ctenocephalides felis	546
648	2020	Cuba	-82.68	22.85	Polygon	Rickettsia felis	Dog	550
649	2013	Cameroon	12.67	2.67	Point	Rickettsia felis	Pan troglodytes	556
650	2013	Cameroon	12.67	2.67	Point	Rickettsia felis	Gorilla gorilla	556
651	2013	Democratic Republic of the Congo	21.76	-4.04	Point	Rickettsia felis	Pan troglodytes	556
652	2012	Colombia	-74.47	5.01	Point	Rickettsia felis	Ctenocephalides felis	558
653	2009-2010	Australia	134.23	-12.06	Point	Rickettsia felis	Dog	560
654	2012-2014	Thailand	100.6	13.77	Polygon	Rickettsia felis	Flea	562
655	2012-2014	Thailand	100.6	13.77	Polygon	Rickettsia felis	Dog	562
656	2012-2014	Thailand	100.6	13.77	Polygon	Rickettsia felis	Human	562
657	2010	Australia	153.06	-27.54	Point	Rickettsia felis	Dog	567
658	2003	Brazil	-40.4	-18.73	Point	Rickettsia felis	Flea	572
659	2003	Brazil	-40.4	-18.73	Point	Rickettsia felis	Tick	572
660	2013-2014	Nicaragua	-85.56	11.44	Point	Rickettsia felis	Horse	577
661	2019	Laos	103.22	19.45	Point	Rickettsia felis	Ctenocephalides felis	578
662	2019	Laos	103.22	19.45	Point	Rickettsia felis	Ctenocephalides orientis	578
663	2019	Laos	103.22	19.45	Point	Rickettsia felis	Pulex irritans	578
664	2017	Malta	14.4	35.92	Polygon	Rickettsia felis	Ctenocephalides felis	580
665	2011-2012	Israel	35.01	31.75	Polygon	Rickettsia felis	Ctenocephalides felis	582
666	1998	United States of America	-123.12	38.97	Point	Rickettsia felis	Haemaphysalis leporispalustris	583
667	2009	United States of America	-122.24	37.89	Point	Rickettsia felis	Haemaphysalis leporispalustris	583
668	2012	Italy	13.35	38.13	Point	Rickettsia felis	Ctenocephalides felis	586
669	2013	Ethiopia	38.82	7.31	Point	Rickettsia felis	Ctenocephalides canis	588
670	2013	Ethiopia	38.82	7.31	Point	Rickettsia felis	Ctenocephalides felis	588
671	2013	Ethiopia	38.82	7.31	Point	Rickettsia felis	Pulex irritans	588
672	2009	Tunisia	10.38	34.78	Polygon	Rickettsia felis	Ctenocephalides felis	595
673	2015-2016	Bangladesh	88.6	24.38	Point	Rickettsia felis	Human	600
674	2015-2016	Bangladesh	89.21	25.75	Polygon	Rickettsia felis	Human	600
675	2015-2016	Bangladesh	89.54	22.85	Point	Rickettsia felis	Human	600
676	2015-2016	Bangladesh	90.37	24.77	Polygon	Rickettsia felis	Human	600
677	2015-2016	Bangladesh	90.39	22.7	Polygon	Rickettsia felis	Human	600
678	2015-2016	Bangladesh	90.41	23.82	Point	Rickettsia felis	Human	600
679	2015-2016	Bangladesh	91.79	22.35	Point	Rickettsia felis	Human	600
680	2015-2016	Bangladesh	91.86	24.9	Polygon	Rickettsia felis	Human	600
681	2018	Chile	-73.25	-39.81	Point	Rickettsia felis	Ctenocephalides felis	618
682	2008-2009	Italy	11.04	45.42	Polygon	Rickettsia felis	Ctenocephalides felis	622
683	2008-2009	Italy	11.81	45.35	Polygon	Rickettsia felis	Ctenocephalides felis	622
684	2008-2009	Italy	12.17	46.32	Polygon	Rickettsia felis	Ctenocephalides felis	622
685	2008-2009	Italy	12.48	45.53	Polygon	Rickettsia felis	Ctenocephalides felis	622
686	2008-2009	Italy	14.16	41.22	Polygon	Rickettsia felis	Ctenocephalides felis	622
687	2008-2009	Italy	14.34	40.84	Polygon	Rickettsia felis	Ctenocephalides felis	622
688	2011-2012	Senegal	-16.38	13.7	Point	Rickettsia felis	Human	643
689	2013-2014	Gabon	10.6	-1.22	Point	Rickettsia felis	Human	647
690	2013-2014	Gabon	12.47	-1.14	Point	Rickettsia felis	Human	647
691	2013-2014	Gabon	12.7	-0.82	Point	Rickettsia felis	Human	647
692	2013-2014	Gabon	13.58	-1.62	Point	Rickettsia felis	Human	647
693	1999	Spain	-5.76	36.55	Polygon	Rickettsia felis	Ctenocephalides felis	655
694	2013-2014	Lithuania	21.07	55.46	Point	Rickettsia felis	Hyperlaelaps microti	658
695	2007	China	121.55	25.08	Polygon	Rickettsia felis	Ctenocephalides felis	685
696	2004	Brazil	-46.63	-23.88	Point	Rickettsia felis	Ctenocephalides canis	689
697	2004	Brazil	-46.63	-23.88	Point	Rickettsia felis	Ctenocephalides felis	689
698	2004	Brazil	-38.91	-13.38	Point	Rickettsia felis	Ctenocephalides canis	689
699	2004	Brazil	-38.91	-13.38	Point	Rickettsia felis	Ctenocephalides felis	689
700	2003	Spain	-2.52	42.28	Polygon	Rickettsia felis	Ctenocephalides canis	690
701	2003	Spain	-2.52	42.28	Polygon	Rickettsia felis	Ctenocephalides felis	690
702	2004-2012	South Africa	17.89	-29.66	Point	Rickettsia felis	Uncharted Animal	756
703	2011	New Caledonia	166.34	-22.05	Polygon	Rickettsia felis	Ctenocephalides felis	757
704	2009	Lebanon	35.37	33.36	Polygon	Rickettsia felis	Ctenocephalides felis	758
705	2012	Albania	19.79	41.27	Polygon	Rickettsia felis	Ctenocephalides felis	759
706	2007	Ivory Coast	-5.04	7.69	Point	Rickettsia felis	Ctenocephalides canis	760
707	2020	Indonesia	124.84	1.49	Point	Rickettsia felis	Human	761
708	2008-2010	Gabon	9.45	0.39	Point	Rickettsia felis	Aedes albopictus	762
709	2002	China	121.6	24.98	Polygon	Rickettsia felis	Ctenocephalides felis	763
710	2006	China	121.6	24.98	Polygon	Rickettsia felis	Ctenocephalides felis	763
711	2007	China	121.6	24.98	Polygon	Rickettsia felis	Ctenocephalides felis	763
712	2006	Chile	-70.66	-33.43	Point	Rickettsia felis	Ctenocephalides felis	765
713	2006-2009	Brazil	-63.37	-10.21	Polygon	Rickettsia felis	Ctenocephalides felis	766
714	2006-2009	Brazil	-55.94	-15.45	Polygon	Rickettsia felis	Ctenocephalides felis	766
715	2006-2009	Brazil	-54.84	-22.15	Polygon	Rickettsia felis	Ctenocephalides felis	766
716	2006-2009	Brazil	-53.82	-29.78	Polygon	Rickettsia felis	Ctenocephalides felis	766
717	2006-2009	Brazil	-52.36	-31.57	Polygon	Rickettsia felis	Ctenocephalides felis	766
718	2006-2009	Brazil	-51.41	-23.27	Polygon	Rickettsia felis	Ctenocephalides felis	766
719	2006-2009	Brazil	-51.34	-21.99	Polygon	Rickettsia felis	Ctenocephalides felis	766
720	2006-2009	Brazil	-51.32	-24.57	Point	Rickettsia felis	Ctenocephalides felis	766
721	2006-2009	Brazil	-50.35	-23.16	Polygon	Rickettsia felis	Ctenocephalides felis	766
722	2006-2009	Brazil	-49.47	-28.94	Polygon	Rickettsia felis	Ctenocephalides felis	766
723	2006-2009	Brazil	-49.1	-26.88	Polygon	Rickettsia felis	Ctenocephalides felis	766
724	2006-2009	Brazil	-48.46	-1.24	Polygon	Rickettsia felis	Ctenocephalides felis	766
725	2006-2009	Brazil	-48.33	-19.03	Polygon	Rickettsia felis	Ctenocephalides felis	766
726	2006-2009	Brazil	-47.8	-15.78	Polygon	Rickettsia felis	Ctenocephalides felis	766
727	2006-2009	Brazil	-46.65	-23.65	Polygon	Rickettsia felis	Ctenocephalides felis	766
728	2006-2009	Brazil	-43.93	-16.62	Polygon	Rickettsia felis	Ctenocephalides felis	766
729	2006-2009	Brazil	-43.47	-21.75	Polygon	Rickettsia felis	Ctenocephalides felis	766
730	2006-2009	Brazil	-43.45	-22.92	Polygon	Rickettsia felis	Ctenocephalides felis	766
731	2006-2009	Brazil	-42.77	-5.17	Polygon	Rickettsia felis	Ctenocephalides felis	766
732	2006-2009	Brazil	-40.38	-20.43	Polygon	Rickettsia felis	Ctenocephalides felis	766
733	2006-2009	Brazil	-38.53	-3.79	Polygon	Rickettsia felis	Ctenocephalides felis	766
734	2006-2009	Brazil	-38.44	-12.9	Polygon	Rickettsia felis	Ctenocephalides felis	766
735	2006-2009	Brazil	-37.32	-5.18	Polygon	Rickettsia felis	Ctenocephalides felis	766
736	2006-2009	Brazil	-37.31	-7	Polygon	Rickettsia felis	Ctenocephalides felis	766
737	2006-2009	Brazil	-35.23	-5.8	Polygon	Rickettsia felis	Ctenocephalides felis	766
738	2006-2009	Brazil	-35	-8.15	Polygon	Rickettsia felis	Ctenocephalides felis	766
739	2009-2010	Guatemala	-90.3	14.27	Point	Rickettsia felis	Ctenocephalides felis	768
740	2009-2010	Guatemala	-89.88	14.27	Point	Rickettsia felis	Ctenocephalides felis	768
741	2009-2010	Costa Rica	-84.13	10.38	Point	Rickettsia felis	Ctenocephalides felis	768
742	2009-2010	Costa Rica	-84.07	9.92	Point	Rickettsia felis	Ctenocephalides felis	768
743	2009-2010	Costa Rica	-83.73	10.2	Point	Rickettsia felis	Ctenocephalides felis	768
744	2009-2010	Costa Rica	-83.68	9.9	Point	Rickettsia felis	Ctenocephalides felis	768
745	2009-2010	Costa Rica	-83.03	9.98	Point	Rickettsia felis	Ctenocephalides felis	768
746	2009-2010	Costa Rica	-82.83	9.73	Point	Rickettsia felis	Ctenocephalides felis	768
747	2006-2008	Spain	1.98	41.73	Polygon	Rickettsia felis	Ctenocephalides felis	770
748	2008	France	-0.58	44.84	Point	Rickettsia felis	Ctenocephalides felis	771
749	2008	France	-0.58	44.84	Point	Rickettsia felis	Flea	771
750	2008	France	1.26	45.83	Point	Rickettsia felis	Ctenocephalides felis	771
751	2008	France	1.26	45.83	Point	Rickettsia felis	Flea	771
752	2008	France	1.45	43.61	Point	Rickettsia felis	Ctenocephalides felis	771
753	2008	France	1.45	43.61	Point	Rickettsia felis	Flea	771
754	2008	France	2.93	47.38	Point	Rickettsia felis	Ctenocephalides felis	771
755	2008	France	2.93	47.38	Point	Rickettsia felis	Flea	771
756	2008	France	3.33	46.57	Point	Rickettsia felis	Flea	771
757	2008	France	5	47.26	Point	Rickettsia felis	Ctenocephalides felis	771
758	2008	France	5	47.26	Point	Rickettsia felis	Flea	771
759	2008	France	5.45	43.53	Point	Rickettsia felis	Flea	771
760	2007	Germany	7.62	51.96	Point	Rickettsia felis	Ctenocephalides felis	772
761	2007	Germany	7.62	51.96	Point	Rickettsia felis	Flea	772
762	2007	Germany	10.89	47.82	Point	Rickettsia felis	Flea	772
763	2007	Germany	11.57	48.14	Point	Rickettsia felis	Flea	772
764	2007	Germany	11.75	48.4	Point	Rickettsia felis	Flea	772
765	2007	Germany	12.83	50.82	Point	Rickettsia felis	Flea	772
766	2007	Germany	13.4	52.52	Point	Rickettsia felis	Flea	772
767	2010	Ethiopia	35.84	7.12	Point	Rickettsia felis	Ctenocephalides felis	773
768	2010	Ethiopia	35.84	7.12	Point	Rickettsia felis	Pulex irritans	773
769	1994	Indonesia	112.64	-8.13	Polygon	Rickettsia felis	Xenopsylla cheopis	776
770	2000	Germany	6.81	51.24	Polygon	Rickettsia felis	Human	777
771	2012-2014	Bangladesh	90.37	24.77	Polygon	Rickettsia felis	Human	778
772	2012	Ghana	-1.6	6.69	Polygon	Rickettsia felis	Human	779
773	2008-2010	Kenya	34.35	-0.17	Polygon	Rickettsia felis	Human	780
774	2008	Sweden	15.85	60.74	Polygon	Rickettsia felis	Human	782
775	2008	Laos	101.42	20.97	Point	Rickettsia felis	Human	784
776	2008	Laos	102.63	17.99	Point	Rickettsia felis	Human	784
777	2009	Laos	106.25	15.82	Point	Rickettsia felis	Human	784
778	2003	New Zealand	174.7	-36.73	Point	Rickettsia felis	Ctenocephalides felis	787
779	2010	Saint Kitts and Nevis	-62.7	17.27	Polygon	Rickettsia felis	Ctenocephalides felis	789
780	2010	Dominica	-61.36	15.44	Polygon	Rickettsia felis	Ctenocephalides felis	789
781	2008-2009	Senegal	-16.4	13.72	Point	Rickettsia felis	Human	790
782	2008-2009	Senegal	-16.38	13.68	Point	Rickettsia felis	Human	790
783	2004	Ivory Coast	-7.63	6.91	Point	Rickettsia felis	Anopheles gambiae	854
784	2009-2012	Slovakia	20.33	48.48	Point	Rickettsia felis	Ctenophthalmus solutus	855
785	2008	Germany	10.23	48.28	Polygon	Rickettsia felis	Apodemus flavicollis	864
786	2004	United States of America	-158.22	21.48	Point	Rickettsia felis	Xenopsylla cheopis	866
787	2004	United States of America	-158.18	21.44	Point	Rickettsia felis	Xenopsylla cheopis	866
788	2006	United States of America	-158.18	21.42	Point	Rickettsia felis	Xenopsylla cheopis	866
789	2004	United States of America	-158.14	21.38	Point	Rickettsia felis	Xenopsylla cheopis	866
790	2006	United States of America	-158.14	21.38	Point	Rickettsia felis	Xenopsylla cheopis	866
791	2006	United States of America	-158.11	21.34	Point	Rickettsia felis	Xenopsylla cheopis	866
792	2004	United States of America	-158.09	21.35	Point	Rickettsia felis	Xenopsylla cheopis	866
793	2006	United States of America	-158.09	21.35	Point	Rickettsia felis	Xenopsylla cheopis	866
794	2006	United States of America	-158.08	21.34	Point	Rickettsia felis	Xenopsylla cheopis	866
795	2006	United States of America	-158.01	21.31	Point	Rickettsia felis	Xenopsylla cheopis	866
796	2001-2003	Cyprus	32.99	34.92	Polygon	Rickettsia felis	Xenopsylla cheopis	867
797	2012	Mexico	-89.42	20.3	Point	Rickettsia felis	Ctenocephalides felis	868
798	2012	Mexico	-89.42	20.3	Point	Rickettsia felis	Polygenis odiosus	868
799	2015	Mexico	-89.42	20.3	Point	Rickettsia felis	Ctenocephalides felis	868
800	2015	Mexico	-89.42	20.3	Point	Rickettsia felis	Polygenis odiosus	868
801	2008	France	9.11	42.15	Polygon	Rickettsia felis	Archaeopsylla erinacei	870
802	2009	Algeria	4.65	35.89	Point	Rickettsia felis	Archaeopsylla erinacei	871
803	2019	United States of America	-94.96	29.4	Polygon	Rickettsia felis	Ctenocephalides felis	878
804	2013-2014	Peru	-73.2	-3.7	Point	Rickettsia felis	Ctenocephalides felis	881
805	2013-2014	Peru	-73.2	-3.7	Point	Rickettsia felis	Rhipicephalus sanguineus	881
806	2008-2009	Panama	-80.13	8.62	Point	Rickettsia felis	Ctenocephalides felis	886
807	2011	Panama	-80.13	8.59	Polygon	Rickettsia felis	Ctenocephalides felis	886
808	2014-2015	United States of America	-116.98	33.78	Point	Rickettsia felis	Ctenocephalides felis	887
809	2014-2015	United States of America	-116.98	33.78	Point	Rickettsia felis	Cat	887
810	2011-2012	United States of America	-117.76	33.7	Polygon	Rickettsia felis	Ctenocephalides felis	888
811	2013	United States of America	-117.76	33.7	Polygon	Rickettsia felis	Ctenocephalides felis	888
812	1969-1988	United States of America	-117.76	33.7	Polygon	Rickettsia felis	Ctenocephalides felis	888
813	2014-2015	Brazil	-43.19	-22.9	Point	Rickettsia felis	Rhipicephalus sanguineus	894
814	2013	Italy	15.85	41.78	Point	Rickettsia felis	Rhipicephalus turanicus	1038
815	2008	Democratic Republic of the Congo	15.93	-4.45	Polygon	Rickettsia felis	Ctenocephalides canis	1045
816	2008	Democratic Republic of the Congo	15.93	-4.45	Polygon	Rickettsia felis	Ctenocephalides felis	1045
817	2014	France	2.49	48.66	Point	Rickettsia felis	Ixodes ricinus	1075
818	2014-2016	Brazil	-40.15	-8.67	Point	Rickettsia felis	Ctenocephalides felis	1092
819	2014-2016	Brazil	-39.5	-7.25	Point	Rickettsia felis	Ctenocephalides felis	1092
820	2009-2011	Brazil	-54.8	-3.23	Point	Rickettsia felis	Amblyomma humerale	1113
821	2014	Thailand	99.87	19.85	Polygon	Rickettsia felis	Human	1124
822	2007-2008	United States of America	-117.76	33.7	Polygon	Rickettsia felis	Ctenocephalides felis	1125
823	2007-2008	United States of America	-117.76	33.7	Polygon	Rickettsia felis	Diamanus montanus	1125
824	2007-2008	United States of America	-117.76	33.7	Polygon	Rickettsia felis	Pulex irritans	1125
825	2007-2008	United States of America	-117.76	33.7	Polygon	Rickettsia felis	Didelphis virginiana	1125
826	2021	China	118.68	24.87	Point	Rickettsia felis	Ixodes granulatus	1375
827	2021	China	118.72	24.68	Point	Rickettsia felis	Ixodes granulatus	1375
828	2021	China	126.55	45.82	Point	Rickettsia felis	Dog	1376
829	2018	China	114.07	22.5	Point	Rickettsia felis	Ctenocephalides felis	1380
830	2018	China	114.11	22.4	Point	Rickettsia felis	Ctenocephalides felis	1380
831	2006	United States of America	-80.18	32.55	Point	Rickettsia felis	Carios capensis	1384
832	2009	Germany	10.77	48.72	Polygon	Rickettsia felis	Archaeopsylla erinacei	1385
833	2009	Germany	10.89	48.35	Polygon	Rickettsia felis	Archaeopsylla erinacei	1385
834	2009	Germany	11.59	48.16	Polygon	Rickettsia felis	Archaeopsylla erinacei	1385
835	2009	Germany	11.59	48.43	Polygon	Rickettsia felis	Archaeopsylla erinacei	1385
836	2015	Mexico	-89.42	20.3	Point	Rickettsia felis	Ctenocephalides felis	1479
837	2019	France	2.48	48.67	Point	Rickettsia felis	Ixodes ricinus	1513
838	2021	Romania	23.55	46.73	Point	Rickettsia felis	Ixodes ricinus	1518
839	2019	United States of America	-78.55	38.02	Polygon	Rickettsia felis	Haemaphysalis longicornis	1564
840	2010-2015	Russia	83.08	54.83	Point	Rickettsia heilongjiangensis	Ixodes pavlovskyi	133
841	2010-2015	Russia	83.12	54.8	Point	Rickettsia heilongjiangensis	Ixodes pavlovskyi	133
842	2012-2015	Russia	85.8	51.6	Point	Rickettsia heilongjiangensis	Ixodes pavlovskyi	133
843	2012-2015	Russia	85.8	51.6	Point	Rickettsia heilongjiangensis	Ixodes persulcatus	133
844	2014	China	131.09	44.41	Polygon	Rickettsia heilongjiangensis	Haemaphysalis concinna	206
845	2014	China	131.09	44.41	Polygon	Rickettsia heilongjiangensis	Haemaphysalis japonica	206
846	2014	China	131.09	44.41	Polygon	Rickettsia heilongjiangensis	Ixodes persulcatus	206
847	2011	Russia	126.13	53.37	Point	Rickettsia heilongjiangensis	Haemaphysalis concinna	331
848	2011	Russia	128.37	51.4	Point	Rickettsia heilongjiangensis	Haemaphysalis concinna	331
849	2011	Russia	129.95	49.62	Point	Rickettsia heilongjiangensis	Haemaphysalis concinna	331
850	2005	Russia	134.33	47.13	Point	Rickettsia heilongjiangensis	Haemaphysalis concinna	331
851	2013-2014	Russia	135.02	48.25	Point	Rickettsia heilongjiangensis	Haemaphysalis concinna	331
852	2013-2014	Russia	135.02	48.25	Point	Rickettsia heilongjiangensis	Haemaphysalis japonica	331
853	2013	Russia	135.53	48.6	Point	Rickettsia heilongjiangensis	Haemaphysalis concinna	331
854	2006	Russia	135.93	48.85	Point	Rickettsia heilongjiangensis	Haemaphysalis concinna	331
855	2006	Russia	135.93	48.85	Point	Rickettsia heilongjiangensis	Haemaphysalis japonica	331
856	2008	Japan	140.75	38.3	Polygon	Rickettsia heilongjiangensis	Haemaphysalis concinna	370
857	2008	Japan	140.75	38.3	Polygon	Rickettsia heilongjiangensis	Human	370
858	2008	China	130.64	43.06	Polygon	Rickettsia heilongjiangensis	Haemaphysalis sp.	425
859	2008	China	130.75	47.74	Polygon	Rickettsia heilongjiangensis	Haemaphysalis sp.	425
860	2013	Malaysia	102.2	2.77	Polygon	Rickettsia heilongjiangensis	Haemaphysalis bispinosa	895
861	2013	Malaysia	102.2	2.77	Polygon	Rickettsia heilongjiangensis	Rhipicephalus microplus	895
862	1996	China	130.83	44.02	Polygon	Rickettsia heilongjiangensis	Human	1190
863	1996	China	131.09	44.4	Polygon	Rickettsia heilongjiangensis	Human	1190
864	2006	China	130.83	44.02	Polygon	Rickettsia heilongjiangensis	Human	1258
865	1988	China	130.69	43.07	Polygon	Rickettsia heilongjiangensis	Human	1259
866	1996	China	130.83	44.02	Polygon	Rickettsia heilongjiangensis	Human	1259
867	2012-2013	China	130.13	45.23	Point	Rickettsia heilongjiangensis	Human	1267
868	2018	China	114.86	31.65	Point	Rickettsia heilongjiangensis	Haemaphysalis longicornis	1386
869	2016	Russia	135.53	48.6	Point	Rickettsia heilongjiangensis	Ixodes persulcatus	1387
870	2016	Russia	135.93	48.85	Point	Rickettsia heilongjiangensis	Ixodes persulcatus	1387
871	2016	Russia	140.32	49.17	Point	Rickettsia heilongjiangensis	Ixodes persulcatus	1387
872	2016	China	129.23	47.76	Point	Rickettsia heilongjiangensis	Haemaphysalis concinna	1388
873	2016	China	129.23	47.76	Point	Rickettsia heilongjiangensis	Haemaphysalis longicornis	1388
874	2016	China	131.09	44.41	Point	Rickettsia heilongjiangensis	Haemaphysalis concinna	1388
875	2016	China	131.09	44.41	Point	Rickettsia heilongjiangensis	Haemaphysalis longicornis	1388
876	2016	China	131.26	46.53	Point	Rickettsia heilongjiangensis	Haemaphysalis concinna	1388
877	2016	China	133.24	47.81	Point	Rickettsia heilongjiangensis	Haemaphysalis concinna	1388
878	2016	China	133.24	47.81	Point	Rickettsia heilongjiangensis	Haemaphysalis longicornis	1388
879	2019	Russia	83.18	54.86	Point	Rickettsia heilongjiangensis	Ixodes pavlovskyi	1406
880	2019	Russia	86.55	51.69	Point	Rickettsia heilongjiangensis	Ixodes persulcatus	1406
881	2019	Russia	86.55	51.69	Point	Rickettsia heilongjiangensis	Ixodes pavlovskyi	1406
882	2006	Russia	135.05	48.41	Polygon	Rickettsia heilongjiangensis	Haemaphysalis concinna	1538
883	2006	Russia	135.05	48.41	Polygon	Rickettsia heilongjiangensis	Haemaphysalis japonica	1538
884	2006	Russia	135.05	48.41	Polygon	Rickettsia heilongjiangensis	Human	1538
885	1985	China	130.75	47.74	Polygon	Rickettsia heilongjiangensis	Haemaphysalis sp.	1553
886	1985	China	131.09	44.41	Polygon	Rickettsia heilongjiangensis	Dermacentor silvarum	1553
887	1985	China	131.09	44.41	Polygon	Rickettsia heilongjiangensis	Haemaphysalis concinna	1553
888	1985	China	131.09	44.41	Polygon	Rickettsia heilongjiangensis	Haemaphysalis sp.	1553
889	1985	China	131.09	44.41	Polygon	Rickettsia heilongjiangensis	Ixodes persulcatus	1553
890	2015	Germany	9.69	52.42	Point	Rickettsia helvetica	Ixodes ricinus	1
891	2015	Germany	9.69	52.35	Point	Rickettsia helvetica	Ixodes ricinus	1
892	2015	Germany	9.71	52.38	Point	Rickettsia helvetica	Ixodes ricinus	1
893	2015	Germany	9.72	52.35	Point	Rickettsia helvetica	Ixodes ricinus	1
894	2015	Germany	9.74	52.4	Point	Rickettsia helvetica	Ixodes ricinus	1
895	2015	Germany	9.74	52.36	Point	Rickettsia helvetica	Ixodes ricinus	1
896	2015	Germany	9.77	52.35	Point	Rickettsia helvetica	Ixodes ricinus	1
897	2015	Germany	9.78	52.38	Point	Rickettsia helvetica	Ixodes ricinus	1
898	2015	Germany	9.79	52.39	Point	Rickettsia helvetica	Ixodes ricinus	1
899	2015	Germany	9.81	52.35	Point	Rickettsia helvetica	Ixodes ricinus	1
900	2010	Germany	9.69	52.42	Point	Rickettsia helvetica	Ixodes ricinus	28
901	2010	Germany	9.69	52.35	Point	Rickettsia helvetica	Ixodes ricinus	28
902	2010	Germany	9.71	52.38	Point	Rickettsia helvetica	Ixodes ricinus	28
903	2010	Germany	9.72	52.35	Point	Rickettsia helvetica	Ixodes ricinus	28
904	2010	Germany	9.74	52.4	Point	Rickettsia helvetica	Ixodes ricinus	28
905	2010	Germany	9.74	52.36	Point	Rickettsia helvetica	Ixodes ricinus	28
906	2010	Germany	9.77	52.35	Point	Rickettsia helvetica	Ixodes ricinus	28
907	2010	Germany	9.78	52.38	Point	Rickettsia helvetica	Ixodes ricinus	28
908	2010	Germany	9.79	52.39	Point	Rickettsia helvetica	Ixodes ricinus	28
909	2010	Germany	9.81	52.35	Point	Rickettsia helvetica	Ixodes ricinus	28
910	2015	Austria	5.94	36.41	Polygon	Rickettsia helvetica	Ixodes ricinus	38
911	2015	Austria	13.08	47.39	Polygon	Rickettsia helvetica	Ixodes ricinus	38
912	2013	Austria	16.38	48.21	Polygon	Rickettsia helvetica	Ixodes ricinus	38
913	2015	Austria	16.52	47.54	Polygon	Rickettsia helvetica	Ixodes ricinus	38
914	2007	Slovakia	20.73	48.95	Point	Rickettsia helvetica	Ixodes ricinus	43
915	2002-2013	France	5.36	43.29	Point	Rickettsia helvetica	Ixodes ricinus	49
916	2010	Czech Republic	12.44	49.1	Point	Rickettsia helvetica	Ixodes ricinus	66
917	2010	Czech Republic	13.88	49.45	Point	Rickettsia helvetica	Ixodes ricinus	66
918	2010	Czech Republic	14.18	49.04	Point	Rickettsia helvetica	Ixodes ricinus	66
919	2010	Czech Republic	14.43	48.98	Point	Rickettsia helvetica	Ixodes ricinus	66
920	2011-2013	Slovakia	21.07	48.73	Point	Rickettsia helvetica	Ctenophthalmus solutus	95
921	2011-2013	Slovakia	21.07	48.73	Point	Rickettsia helvetica	Megabothris turbidus	95
922	2011-2013	Slovakia	21.07	48.73	Point	Rickettsia helvetica	Haemogamasus nidi	95
923	2011-2013	Slovakia	21.07	48.73	Point	Rickettsia helvetica	Laelaps agilis	95
924	2011-2013	Slovakia	21.07	48.73	Point	Rickettsia helvetica	Laelaps jettmari	95
925	2011-2013	Slovakia	21.07	48.73	Point	Rickettsia helvetica	Apodemus agrarius	95
926	2011-2013	Slovakia	21.07	48.73	Point	Rickettsia helvetica	Apodemus flavicollis	95
927	2011-2013	Slovakia	21.13	48.75	Point	Rickettsia helvetica	Laelaps agilis	95
928	2011-2013	Slovakia	21.13	48.75	Point	Rickettsia helvetica	Apodemus agrarius	95
929	2011-2013	Slovakia	21.13	48.75	Point	Rickettsia helvetica	Apodemus flavicollis	95
930	2011-2013	Slovakia	21.13	48.75	Point	Rickettsia helvetica	Myodes glareolus	95
931	2011-2013	Slovakia	21.35	48.75	Point	Rickettsia helvetica	Ctenophthalmus solutus	95
932	2011-2013	Slovakia	21.35	48.75	Point	Rickettsia helvetica	Megabothris turbidus	95
933	2011-2013	Slovakia	21.35	48.75	Point	Rickettsia helvetica	Haemogamasus nidi	95
934	2011-2013	Slovakia	21.35	48.75	Point	Rickettsia helvetica	Laelaps agilis	95
935	2011-2013	Slovakia	21.35	48.75	Point	Rickettsia helvetica	Laelaps jettmari	95
936	2011-2013	Slovakia	21.35	48.75	Point	Rickettsia helvetica	Apodemus agrarius	95
937	2011-2013	Slovakia	21.35	48.75	Point	Rickettsia helvetica	Apodemus flavicollis	95
938	2011-2013	Slovakia	21.35	48.75	Point	Rickettsia helvetica	Myodes glareolus	95
939	2011-2013	Slovakia	21.35	48.75	Point	Rickettsia helvetica	Microtus arvalis	95
940	2007	Germany	10.36	51.35	Point	Rickettsia helvetica	Ixodes ricinus	111
941	2007	Germany	10.36	51.35	Point	Rickettsia helvetica	Ixodes ricinus	112
942	2014	France	7.21	47.92	Point	Rickettsia helvetica	Ixodes ricinus	113
943	2011	Croatia	18.05	45.18	Point	Rickettsia helvetica	Ixodes ricinus	114
944	1979	Switzerland	6.78	47	Polygon	Rickettsia helvetica	Ixodes ricinus	120
945	1979	Switzerland	8.81	46.3	Polygon	Rickettsia helvetica	Ixodes ricinus	120
946	2010-2015	Russia	83.08	54.83	Point	Rickettsia helvetica	Ixodes pavlovskyi	133
947	2010-2015	Russia	83.12	54.8	Point	Rickettsia helvetica	Ixodes pavlovskyi	133
948	2010-2015	Russia	83.12	54.8	Point	Rickettsia helvetica	Ixodes persulcatus	133
949	2012-2015	Russia	85.8	51.6	Point	Rickettsia helvetica	Ixodes pavlovskyi	133
950	2015	Estonia	22.55	58.39	Polygon	Rickettsia helvetica	Ixodes ricinus	135
951	2015	Estonia	24.92	59.31	Polygon	Rickettsia helvetica	Ixodes ricinus	135
952	2015	Estonia	26.68	58.36	Polygon	Rickettsia helvetica	Ixodes persulcatus	135
953	2015	Estonia	26.68	58.36	Polygon	Rickettsia helvetica	Ixodes ricinus	135
954	2015	Estonia	27.35	59.22	Polygon	Rickettsia helvetica	Ixodes persulcatus	135
955	2015	Estonia	27.35	59.22	Polygon	Rickettsia helvetica	Ixodes ricinus	135
956	2010	Sweden	11.83	57.99	Point	Rickettsia helvetica	Ixodes ricinus	140
957	2010	Sweden	13.03	58.55	Polygon	Rickettsia helvetica	Ixodes ricinus	140
958	2010	Sweden	17.79	59.75	Point	Rickettsia helvetica	Ixodes ricinus	140
959	2010	Sweden	18.17	59.36	Polygon	Rickettsia helvetica	Ixodes ricinus	140
960	2010	Sweden	19.88	63.55	Point	Rickettsia helvetica	Ixodes ricinus	140
961	2018	Italy	10.85	43.97	Polygon	Rickettsia helvetica	Ixodes ricinus	155
962	2010	Germany	6.25	51.32	Polygon	Rickettsia helvetica	Ixodes ricinus	168
963	2010	Germany	7.11	50.71	Polygon	Rickettsia helvetica	Ixodes ricinus	168
964	2010	Germany	7.58	50.35	Polygon	Rickettsia helvetica	Ixodes ricinus	168
965	2010	Germany	8.41	50.55	Polygon	Rickettsia helvetica	Ixodes ricinus	168
966	2010	Germany	8.51	50.57	Polygon	Rickettsia helvetica	Ixodes ricinus	168
967	2010	Germany	8.57	50.59	Polygon	Rickettsia helvetica	Ixodes ricinus	168
968	2007	France	-0.23	43	Point	Rickettsia helvetica	Ixodes ricinus	169
969	2013-2014	Poland	17.03	51.12	Point	Rickettsia helvetica	Ixodes ricinus	183
970	2011	Germany	10.58	48.11	Point	Rickettsia helvetica	Ixodes ricinus	189
971	2011-2014	Slovakia	17.2	48.27	Point	Rickettsia helvetica	Ixodes ricinus	201
972	2012-2014	Germany	12.37	51.34	Polygon	Rickettsia helvetica	Apodemus flavicollis	225
973	2012-2014	Germany	12.37	51.34	Polygon	Rickettsia helvetica	Myodes glareolus	225
974	2008	Italy	10.05	44.67	Polygon	Rickettsia helvetica	Tick	242
975	2008	Italy	10.55	44.61	Polygon	Rickettsia helvetica	Tick	242
976	2008	Italy	11.35	44.43	Polygon	Rickettsia helvetica	Tick	242
977	2009	Slovakia	17.17	48.32	Polygon	Rickettsia helvetica	Human	243
978	2013-2014	Lithuania	20.96	55.28	Point	Rickettsia helvetica	Apodemus flavicollis	294
979	2013-2014	Lithuania	20.96	55.28	Point	Rickettsia helvetica	Micromys minutus	294
980	2013-2014	Lithuania	20.96	55.28	Point	Rickettsia helvetica	Myodes glareolus	294
981	2013-2014	Lithuania	21.07	55.39	Point	Rickettsia helvetica	Apodemus flavicollis	294
982	2013-2014	Lithuania	21.07	55.39	Point	Rickettsia helvetica	Micromys minutus	294
983	2013-2014	Lithuania	21.09	55.41	Point	Rickettsia helvetica	Apodemus flavicollis	294
984	2013-2014	Lithuania	21.09	55.41	Point	Rickettsia helvetica	Myodes glareolus	294
985	2013-2014	Lithuania	21.11	55.52	Point	Rickettsia helvetica	Apodemus flavicollis	294
986	2013-2014	Lithuania	21.12	55.54	Point	Rickettsia helvetica	Apodemus flavicollis	294
987	2013-2014	Lithuania	21.12	55.54	Point	Rickettsia helvetica	Micromys minutus	294
988	2013-2014	Lithuania	21.13	55.55	Point	Rickettsia helvetica	Apodemus flavicollis	294
989	2013-2014	Lithuania	21.13	55.55	Point	Rickettsia helvetica	Micromys minutus	294
990	2013-2014	Lithuania	21.13	55.55	Point	Rickettsia helvetica	Myodes glareolus	294
991	2013-2014	Lithuania	25.34	55.05	Point	Rickettsia helvetica	Apodemus flavicollis	294
992	2013-2014	Lithuania	25.34	55.05	Point	Rickettsia helvetica	Myodes glareolus	294
993	2013-2014	Lithuania	25.34	55.05	Point	Rickettsia helvetica	Sorex araneus	294
994	1997-1999	Italy	11.12	46.14	Polygon	Rickettsia helvetica	Ixodes ricinus	296
995	2000	Italy	11.25	43.78	Polygon	Rickettsia helvetica	Ixodes ricinus	296
996	2007-2009	Republic of Serbia	20.4	44.63	Polygon	Rickettsia helvetica	Ixodes ricinus	297
997	2014	France	-2.37	48.48	Point	Rickettsia helvetica	Ixodes ricinus	300
998	1993	France	2.7	46.16	Point	Rickettsia helvetica	Ixodes ricinus	305
999	2015	Bosnia and Herzegovina	16.85	44.05	Point	Rickettsia helvetica	Ixodes ricinus	313
1000	2011	Russia	72.35	57.27	Point	Rickettsia helvetica	Ixodes trianguliceps	332
1001	2010-2014	Germany	6.69	51.2	Point	Rickettsia helvetica	Apodemus sylvaticus	343
1002	2010-2014	Germany	6.69	51.2	Point	Rickettsia helvetica	Apodemus flavicollis	343
1003	2010-2014	Germany	6.69	51.2	Point	Rickettsia helvetica	Sorex coronatus	343
1004	2000	Bulgaria	23.61	42.71	Polygon	Rickettsia helvetica	Ixodes ricinus	379
1005	2001	Bulgaria	23.61	42.71	Polygon	Rickettsia helvetica	Ixodes ricinus	379
1006	1992	Switzerland	6.93	47	Point	Rickettsia helvetica	Ixodes ricinus	388
1007	1991	Switzerland	8.53	46.26	Point	Rickettsia helvetica	Ixodes ricinus	388
1008	1992	Switzerland	8.53	46.26	Point	Rickettsia helvetica	Ixodes ricinus	388
1009	2003-2005	Czech Republic	16.58	49.25	Point	Rickettsia helvetica	Ixodes arboricola	392
1010	2003-2005	Czech Republic	16.58	49.25	Point	Rickettsia helvetica	Ixodes ricinus	392
1011	2006	Slovakia	18.57	48.53	Point	Rickettsia helvetica	Ixodes ricinus	402
1012	2006	Slovakia	18.84	48.61	Point	Rickettsia helvetica	Ixodes ricinus	402
1013	2009-2010	Switzerland	6.49	46.73	Point	Rickettsia helvetica	Ixodes ricinus	412
1014	2009-2010	Switzerland	6.5	46.72	Point	Rickettsia helvetica	Ixodes ricinus	412
1015	2009-2010	Switzerland	6.59	46.57	Point	Rickettsia helvetica	Ixodes ricinus	412
1016	2009-2010	Switzerland	6.68	46.57	Point	Rickettsia helvetica	Ixodes ricinus	412
1017	2009-2010	Switzerland	6.93	47.02	Point	Rickettsia helvetica	Ixodes ricinus	412
1018	2009-2010	Switzerland	7.04	47.44	Point	Rickettsia helvetica	Ixodes ricinus	412
1019	2009-2010	Switzerland	7.04	46.8	Point	Rickettsia helvetica	Ixodes ricinus	412
1020	2009-2010	Switzerland	7.08	46.79	Point	Rickettsia helvetica	Ixodes ricinus	412
1021	2009-2010	Switzerland	7.09	46.83	Point	Rickettsia helvetica	Ixodes ricinus	412
1022	2009-2010	Switzerland	7.09	46.78	Point	Rickettsia helvetica	Ixodes ricinus	412
1023	2009-2010	Switzerland	7.32	47.37	Point	Rickettsia helvetica	Ixodes ricinus	412
1024	2000-2008	Netherlands	4.63	52.43	Point	Rickettsia helvetica	Ixodes ricinus	439
1025	2000-2002	Netherlands	4.99	52.32	Point	Rickettsia helvetica	Ixodes ricinus	439
1026	2004-2006	Netherlands	5.75	53.45	Polygon	Rickettsia helvetica	Ixodes ricinus	439
1027	2007	Netherlands	5.86	51.8	Point	Rickettsia helvetica	Ixodes ricinus	439
1028	2000-2002	Netherlands	5.88	52.28	Point	Rickettsia helvetica	Ixodes ricinus	439
1029	2015-2017	Germany	12.37	51.34	Polygon	Rickettsia helvetica	Ixodes ricinus	454
1030	2015-2017	Germany	12.37	51.34	Polygon	Rickettsia helvetica	Apodemus flavicollis	454
1031	2015-2017	Germany	12.37	51.34	Polygon	Rickettsia helvetica	Myodes glareolus	454
1032	2014-2015	Belgium	4.8	51.33	Point	Rickettsia helvetica	Ixodes hexagonus	488
1033	2014-2015	Belgium	4.8	51.33	Point	Rickettsia helvetica	Ixodes ricinus	488
1034	2010	Romania	26.02	45.11	Polygon	Rickettsia helvetica	Ixodes ricinus	554
1035	2010	Romania	27.26	44.63	Polygon	Rickettsia helvetica	Ixodes ricinus	554
1036	2010-2012	Poland	14.93	53.56	Point	Rickettsia helvetica	Ixodes ricinus	555
1037	2014	Romania	27.6	47.14	Point	Rickettsia helvetica	Ixodes ricinus	564
1038	2014	Romania	28.57	45.03	Point	Rickettsia helvetica	Ixodes ricinus	564
1039	2009	Switzerland	8.66	47.42	Polygon	Rickettsia helvetica	Ixodes ricinus	581
1040	2012-2014	Italy	12.49	42.97	Polygon	Rickettsia helvetica	Ixodes ricinus	592
1041	2012	Slovakia	19.15	48.74	Point	Rickettsia helvetica	Ixodes ricinus	594
1042	2011	Czech Republic	16.75	48.73	Point	Rickettsia helvetica	Ixodes ricinus	603
1043	2012	Czech Republic	16.75	48.73	Point	Rickettsia helvetica	Ixodes ricinus	603
1044	2013	Czech Republic	16.75	48.73	Point	Rickettsia helvetica	Ixodes ricinus	603
1045	2014	Czech Republic	16.75	48.73	Point	Rickettsia helvetica	Ixodes ricinus	603
1046	2011	Czech Republic	16.88	48.72	Point	Rickettsia helvetica	Ixodes ricinus	603
1047	2012	Czech Republic	16.88	48.72	Point	Rickettsia helvetica	Ixodes ricinus	603
1048	2013	Czech Republic	16.88	48.72	Point	Rickettsia helvetica	Ixodes ricinus	603
1049	2014	Czech Republic	16.88	48.72	Point	Rickettsia helvetica	Ixodes ricinus	603
1050	2011	Czech Republic	17.57	48.88	Point	Rickettsia helvetica	Ixodes ricinus	603
1051	2012	Czech Republic	17.57	48.88	Point	Rickettsia helvetica	Ixodes ricinus	603
1052	2013	Czech Republic	17.57	48.88	Point	Rickettsia helvetica	Ixodes ricinus	603
1053	2014	Czech Republic	17.57	48.88	Point	Rickettsia helvetica	Ixodes ricinus	603
1054	2006-2008	Italy	12.09	46.02	Point	Rickettsia helvetica	Ixodes ricinus	619
1055	2009-2010	Germany	10.89	48.37	Point	Rickettsia helvetica	Ixodes ricinus	620
1056	2009-2010	Germany	11.36	47.97	Point	Rickettsia helvetica	Ixodes ricinus	620
1057	2009-2010	Germany	11.45	48.77	Point	Rickettsia helvetica	Ixodes ricinus	620
1058	2009-2010	Germany	11.6	48.17	Point	Rickettsia helvetica	Ixodes ricinus	620
1059	2009-2010	Germany	12.11	49.02	Point	Rickettsia helvetica	Ixodes ricinus	620
1060	2003	Germany	13.4	52.5	Polygon	Rickettsia helvetica	Ixodes ricinus	634
1061	2010-2011	Germany	13.24	52.43	Point	Rickettsia helvetica	Ixodes hexagonus	636
1062	2010-2011	Germany	13.24	52.43	Point	Rickettsia helvetica	Ixodes ricinus	636
1063	2006-2009	Switzerland	7.5	46.87	Point	Rickettsia helvetica	Ixodes ricinus	637
1064	2006-2009	Switzerland	7.57	46.8	Point	Rickettsia helvetica	Ixodes ricinus	637
1065	2006-2009	Switzerland	7.6	46.72	Point	Rickettsia helvetica	Ixodes ricinus	637
1066	2007	Germany	13.71	54.34	Point	Rickettsia helvetica	Ixodes ricinus	649
1067	2008	Germany	11.95	54.07	Point	Rickettsia helvetica	Ixodes ricinus	681
1068	2008	Germany	13.85	54.11	Point	Rickettsia helvetica	Ixodes ricinus	681
1069	2008	Germany	14.1	53.98	Point	Rickettsia helvetica	Ixodes ricinus	681
1070	2008-2009	Sweden	13.03	58.55	Polygon	Rickettsia helvetica	Ixodes ricinus	692
1071	2008	Sweden	13.48	59.38	Point	Rickettsia helvetica	Ixodes ricinus	693
1072	2008	Sweden	15.19	60.15	Point	Rickettsia helvetica	Ixodes ricinus	693
1073	2008	Sweden	15.43	60.49	Point	Rickettsia helvetica	Ixodes ricinus	693
1074	2008	Sweden	16.51	59.37	Point	Rickettsia helvetica	Ixodes ricinus	693
1075	2008	Sweden	16.76	59.53	Point	Rickettsia helvetica	Ixodes ricinus	693
1076	2008	Sweden	17.03	59.38	Point	Rickettsia helvetica	Ixodes ricinus	693
1077	2008	Sweden	17.05	61.31	Point	Rickettsia helvetica	Ixodes ricinus	693
1078	2008	Sweden	17.09	59.58	Point	Rickettsia helvetica	Ixodes ricinus	693
1079	2008	Sweden	17.11	61.24	Point	Rickettsia helvetica	Ixodes ricinus	693
1080	2008	Sweden	17.41	60.63	Point	Rickettsia helvetica	Ixodes ricinus	693
1081	2008	Sweden	17.65	59.76	Point	Rickettsia helvetica	Ixodes ricinus	693
1082	2008	Sweden	17.83	58.96	Point	Rickettsia helvetica	Ixodes ricinus	693
1083	2008	Sweden	18.05	59.34	Point	Rickettsia helvetica	Ixodes ricinus	693
1084	2008	Sweden	18.08	59.31	Point	Rickettsia helvetica	Ixodes ricinus	693
1085	2008	Sweden	18.36	59.74	Point	Rickettsia helvetica	Ixodes ricinus	693
1086	2008	Sweden	18.49	57.47	Point	Rickettsia helvetica	Ixodes ricinus	693
1087	2008	Sweden	18.83	60	Point	Rickettsia helvetica	Ixodes ricinus	693
1088	2011	Germany	10.02	53.55	Polygon	Rickettsia helvetica	Ixodes ricinus	695
1089	2007	Austria	16.3	47.8	Point	Rickettsia helvetica	Ixodes ricinus	701
1090	2015-2016	Switzerland	6.11	46.21	Point	Rickettsia helvetica	Ixodes ricinus	706
1091	2015-2016	Switzerland	6.11	46.24	Point	Rickettsia helvetica	Ixodes ricinus	706
1092	2015-2016	Switzerland	6.64	46.53	Point	Rickettsia helvetica	Ixodes ricinus	706
1093	2015-2016	Switzerland	6.92	46.99	Point	Rickettsia helvetica	Ixodes ricinus	706
1094	2015-2016	Switzerland	6.93	46.99	Point	Rickettsia helvetica	Ixodes ricinus	706
1095	2015-2016	Switzerland	7.46	46.95	Point	Rickettsia helvetica	Ixodes ricinus	706
1096	2015-2016	Switzerland	7.58	47.57	Point	Rickettsia helvetica	Ixodes ricinus	706
1097	2015-2016	Switzerland	7.6	47.55	Point	Rickettsia helvetica	Ixodes ricinus	706
1098	2015-2016	Switzerland	8.52	47.41	Point	Rickettsia helvetica	Ixodes ricinus	706
1099	2015-2016	Switzerland	8.54	47.37	Point	Rickettsia helvetica	Ixodes ricinus	706
1100	2015-2016	Switzerland	8.54	47.39	Point	Rickettsia helvetica	Ixodes ricinus	706
1101	2015-2016	Switzerland	8.6	47.36	Point	Rickettsia helvetica	Ixodes ricinus	706
1102	2015-2016	Switzerland	8.72	47.5	Point	Rickettsia helvetica	Ixodes ricinus	706
1103	2009	Latvia	21.05	56.15	Point	Rickettsia helvetica	Ixodes ricinus	707
1104	2019	Finland	24.76	65.02	Polygon	Rickettsia helvetica	Ixodes persulcatus	720
1105	2008	France	2.48	48.67	Point	Rickettsia helvetica	Ixodes ricinus	721
1106	2004-2012	South Africa	18.84	-34.08	Point	Rickettsia helvetica	Uncharted Animal	756
1107	2004-2012	South Africa	18.97	-34.1	Point	Rickettsia helvetica	Uncharted Animal	756
1108	2004-2012	South Africa	26.64	-32.78	Point	Rickettsia helvetica	Uncharted Animal	756
1109	2004-2012	South Africa	26.94	-32.6	Point	Rickettsia helvetica	Uncharted Animal	756
1110	2004-2012	South Africa	30.28	-30.69	Point	Rickettsia helvetica	Uncharted Animal	756
1111	2007	Croatia	16.72	46.63	Point	Rickettsia helvetica	Dermacentor reticulatus	792
1112	2006	Sweden	15.85	60.74	Polygon	Rickettsia helvetica	Human	794
1113	2009-2012	Slovakia	20.33	48.48	Point	Rickettsia helvetica	Ctenophthalmus agyrtes	855
1114	2005	Germany	9.77	52.38	Polygon	Rickettsia helvetica	Ixodes ricinus	860
1115	2010-2011	Germany	12.37	51.34	Polygon	Rickettsia helvetica	Flea	862
1116	2010-2011	Germany	12.37	51.34	Polygon	Rickettsia helvetica	Ixodes ricinus	862
1117	2010-2011	Germany	12.37	51.34	Polygon	Rickettsia helvetica	Ixodes sp.	862
1118	2010-2011	Germany	12.37	51.34	Polygon	Rickettsia helvetica	Apodemus flavicollis	862
1119	2010-2011	Germany	12.37	51.34	Polygon	Rickettsia helvetica	Apodemus agrarius	862
1120	2010-2011	Germany	12.37	51.34	Polygon	Rickettsia helvetica	Myodes glareolus	862
1121	2005-2007	Poland	19.63	51	Polygon	Rickettsia helvetica	Ixodes ricinus	863
1122	2010	Czech Republic	18.2	49.73	Point	Rickettsia helvetica	Ixodes ricinus	873
1123	2010	Czech Republic	18.23	49.78	Point	Rickettsia helvetica	Ixodes ricinus	873
1124	2009	Spain	-6.43	37.04	Point	Rickettsia helvetica	Ixodes ventalloi	874
1125	2002-2003	Spain	-6.43	37.04	Point	Rickettsia helvetica	Ixodes ricinus	875
1126	2002-2003	Spain	-3.3	37.05	Point	Rickettsia helvetica	Ixodes ricinus	875
1127	2015	Poland	20.44	52.33	Point	Rickettsia helvetica	Ixodes ricinus	896
1128	2015	Poland	21.04	52.21	Polygon	Rickettsia helvetica	Ixodes ricinus	896
1129	2015	Poland	21.66	53.8	Point	Rickettsia helvetica	Ixodes ricinus	896
1130	2015	Poland	23.12	51.43	Point	Rickettsia helvetica	Ixodes ricinus	896
1131	2013	Romania	23.54	46.81	Polygon	Rickettsia helvetica	Ixodes ricinus	908
1132	2014	Romania	23.54	46.81	Polygon	Rickettsia helvetica	Ixodes ricinus	908
1133	2015	Romania	23.54	46.81	Polygon	Rickettsia helvetica	Ixodes ricinus	908
1134	2015	Hungary	19.1	47.49	Polygon	Rickettsia helvetica	Ixodes hexagonus	909
1135	2015	Hungary	19.1	47.49	Polygon	Rickettsia helvetica	Ixodes ricinus	909
1136	2015	Hungary	19.1	47.49	Polygon	Rickettsia helvetica	Erinaceus roumanicus	909
1137	2015	Hungary	19.1	47.49	Polygon	Rickettsia helvetica	Mus musculus	909
1138	2015	Hungary	19.1	47.49	Polygon	Rickettsia helvetica	Martes foina	909
1139	2009	Spain	-2.9	42.23	Point	Rickettsia helvetica	Ixodes ricinus	924
1140	2007-2009	Netherlands	4.95	52.3	Point	Rickettsia helvetica	Tick	927
1141	2007-2009	Netherlands	5.38	52.14	Point	Rickettsia helvetica	Tick	927
1142	2007-2009	Netherlands	5.86	51.8	Point	Rickettsia helvetica	Tick	927
1143	2007-2009	Netherlands	6.25	51.9	Point	Rickettsia helvetica	Tick	927
1144	2006-2008	Hungary	17.28	47.94	Point	Rickettsia helvetica	Ixodes ricinus	932
1145	2006-2008	Hungary	17.72	46.53	Point	Rickettsia helvetica	Ixodes ricinus	932
1146	2011-2012	Slovakia	17.07	48.17	Point	Rickettsia helvetica	Ixodes ricinus	933
1147	2011	Slovakia	17.08	48.19	Point	Rickettsia helvetica	Ixodes ricinus	1021
1148	2012	Slovakia	17.08	48.19	Point	Rickettsia helvetica	Ixodes ricinus	1021
1149	2011	Slovakia	17.1	48.14	Point	Rickettsia helvetica	Ixodes ricinus	1021
1150	2012	Slovakia	17.1	48.14	Point	Rickettsia helvetica	Ixodes ricinus	1021
1151	2004-2008	Netherlands	6.25	53.34	Point	Rickettsia helvetica	Ixodes ricinus	1022
1152	2006-2010	Netherlands	4	51.83	Point	Rickettsia helvetica	Ixodes ricinus	1025
1153	2006-2010	Netherlands	4.4	52.14	Point	Rickettsia helvetica	Ixodes ricinus	1025
1154	2006-2010	Netherlands	4.63	52.43	Point	Rickettsia helvetica	Ixodes ricinus	1025
1155	2006-2010	Netherlands	4.88	52.45	Point	Rickettsia helvetica	Ixodes ricinus	1025
1156	2006-2010	Netherlands	5.21	52.13	Point	Rickettsia helvetica	Ixodes ricinus	1025
1157	2006-2010	Netherlands	5.42	51.41	Point	Rickettsia helvetica	Ixodes ricinus	1025
1158	2006-2010	Netherlands	5.71	50.8	Point	Rickettsia helvetica	Ixodes ricinus	1025
1159	2006-2010	Netherlands	5.83	52.08	Point	Rickettsia helvetica	Ixodes ricinus	1025
1160	2006-2010	Netherlands	5.88	52.12	Point	Rickettsia helvetica	Ixodes ricinus	1025
1161	2006-2010	Netherlands	5.93	52.19	Polygon	Rickettsia helvetica	Ixodes ricinus	1025
1162	2006-2010	Netherlands	5.95	52.21	Point	Rickettsia helvetica	Ixodes ricinus	1025
1163	2006-2010	Netherlands	6.24	51.89	Point	Rickettsia helvetica	Ixodes ricinus	1025
1164	2006-2010	Netherlands	6.35	52.95	Point	Rickettsia helvetica	Ixodes ricinus	1025
1165	2006-2010	Netherlands	6.38	52.73	Point	Rickettsia helvetica	Ixodes ricinus	1025
1166	2006-2010	Netherlands	6.46	52.36	Point	Rickettsia helvetica	Ixodes ricinus	1025
1167	2006-2010	Netherlands	6.49	52.73	Point	Rickettsia helvetica	Ixodes ricinus	1025
1168	2006-2010	Netherlands	6.72	52.17	Point	Rickettsia helvetica	Ixodes ricinus	1025
1169	2006-2010	Netherlands	6.75	53	Point	Rickettsia helvetica	Ixodes ricinus	1025
1170	2006-2010	Netherlands	7.07	53.09	Point	Rickettsia helvetica	Ixodes ricinus	1025
1171	2013	Italy	15.85	41.78	Point	Rickettsia helvetica	Ixodes ricinus	1038
1172	2011	United Kingdom	-4.01	52.48	Point	Rickettsia helvetica	Dermacentor reticulatus	1041
1173	2008	Germany	6.78	49.27	Point	Rickettsia helvetica	Ixodes ricinus	1050
1174	2009	Germany	11.6	48.17	Point	Rickettsia helvetica	Ixodes ricinus	1050
1175	2009	Germany	12.35	51.27	Point	Rickettsia helvetica	Ixodes ricinus	1050
1176	2002-2006	Morocco	-4.02	34.21	Point	Rickettsia helvetica	Ixodes ricinus	1051
1177	2006	Italy	11.72	44.35	Point	Rickettsia helvetica	Ixodes ricinus	1062
1178	2011	Hungary	18.85	47.9	Point	Rickettsia helvetica	Haemaphysalis concinna	1071
1179	2011	Hungary	18.85	47.9	Point	Rickettsia helvetica	Ixodes ricinus	1071
1180	2014	France	2.49	48.66	Point	Rickettsia helvetica	Ixodes ricinus	1075
1181	2015	France	2.49	48.66	Point	Rickettsia helvetica	Ixodes ricinus	1075
1182	2016	France	2.49	48.66	Point	Rickettsia helvetica	Ixodes ricinus	1075
1183	2017	France	2.49	48.66	Point	Rickettsia helvetica	Ixodes ricinus	1075
1184	2011-2013	Italy	10.98	45.98	Point	Rickettsia helvetica	Ixodes ricinus	1091
1185	2011-2013	Italy	10.98	45.98	Point	Rickettsia helvetica	Ixodes trianguliceps	1091
1186	2016	Italy	10.93	45.53	Point	Rickettsia helvetica	Ixodes ricinus	1094
1187	2013-2014	Romania	24.25	45.86	Polygon	Rickettsia helvetica	Ixodes ricinus	1095
1188	2014-2015	France	9.11	42.15	Polygon	Rickettsia helvetica	Ixodes ricinus	1096
1189	2008-2010	Switzerland	6.72	46.87	Point	Rickettsia helvetica	Ixodes ricinus	1098
1190	2007-2009	Switzerland	6.97	46.45	Point	Rickettsia helvetica	Ixodes ricinus	1098
1191	2008	Czech Republic	14.9	50.42	Point	Rickettsia helvetica	Ixodes ricinus	1107
1192	2011-2013	Italy	15.51	38.34	Point	Rickettsia helvetica	Ixodes ricinus	1109
1193	2011-2013	Italy	15.51	38.34	Point	Rickettsia helvetica	Ixodes sp.	1109
1194	2011-2013	Italy	15.51	38.34	Point	Rickettsia helvetica	Ixodes ventalloi	1109
1195	2010	Italy	8.28	46.02	Point	Rickettsia helvetica	Ixodes ricinus	1112
1196	2010	Italy	8.28	46.15	Point	Rickettsia helvetica	Ixodes ricinus	1112
1197	2010	Italy	8.32	46.25	Point	Rickettsia helvetica	Ixodes ricinus	1112
1198	2010	Italy	8.32	46.12	Point	Rickettsia helvetica	Ixodes ricinus	1112
1199	2010	Italy	8.34	46.09	Polygon	Rickettsia helvetica	Ixodes ricinus	1112
1200	2011-2016	Italy	12.04	46.17	Point	Rickettsia helvetica	Ixodes ricinus	1116
1201	2016-2019	Italy	6.9	45.05	Point	Rickettsia helvetica	Ixodes ricinus	1117
1202	1995-2011	Italy	8.46	44.45	Polygon	Rickettsia helvetica	Ixodes ricinus	1118
1203	2002-2004	Portugal	-8.81	38.72	Point	Rickettsia helvetica	Ixodes ventalloi	1120
1204	2009-2010	Hungary	19.1	47.49	Polygon	Rickettsia helvetica	Archaeopsylla erinacei	1134
1205	2014	Portugal	-9.17	39	Polygon	Rickettsia helvetica	Ixodes ricinus	1367
1206	2016	Russia	140.32	49.17	Point	Rickettsia helvetica	Ixodes persulcatus	1387
1207	2016	Russia	142.92	46.88	Point	Rickettsia helvetica	Ixodes persulcatus	1387
1208	2018	Italy	11.9	42.13	Point	Rickettsia helvetica	Ixodes ricinus	1391
1209	2018	Italy	12.45	42.11	Point	Rickettsia helvetica	Ixodes ricinus	1391
1210	2017	Russia	50.8	61.75	Point	Rickettsia helvetica	Ixodes persulcatus	1392
1211	2009	Poland	17.32	52.14	Polygon	Rickettsia helvetica	Ixodes ricinus	1393
1212	2016	Poland	16.83	52.28	Point	Rickettsia helvetica	Ixodes ricinus	1394
1213	2016	Poland	16.83	52.28	Point	Rickettsia helvetica	Apodemus flavicollis	1395
1214	2016	Poland	16.83	52.28	Point	Rickettsia helvetica	Myodes glareolus	1395
1215	2016	Poland	16.83	52.28	Point	Rickettsia helvetica	Ixodes ricinus	1395
1216	2021	Italy	8.83	45.44	Point	Rickettsia helvetica	Ixodes ricinus	1397
1217	2020	Romania	25.63	45.71	Polygon	Rickettsia helvetica	Ixodes kaiseri	1401
1218	2021	Japan	140.08	38.52	Polygon	Rickettsia helvetica	Ixodes persulcatus	1402
1219	2019	Russia	83.18	54.86	Point	Rickettsia helvetica	Ixodes persulcatus	1406
1220	2019	Russia	83.18	54.86	Point	Rickettsia helvetica	Ixodes pavlovskyi	1406
1221	2019	Russia	86.55	51.69	Point	Rickettsia helvetica	Ixodes pavlovskyi	1406
1222	2017	Italy	10.37	44.2	Point	Rickettsia helvetica	Ixodes ricinus	1407
1223	2011	Russia	20.85	55.15	Point	Rickettsia helvetica	Ixodes ricinus	1411
1224	2010	Luxembourg	6.05	49.68	Polygon	Rickettsia helvetica	Ixodes ricinus	1412
1225	2015	Italy	12.16	46.28	Polygon	Rickettsia helvetica	Ixodes ricinus	1413
1226	2015	Italy	12.87	42.33	Polygon	Rickettsia helvetica	Ixodes ricinus	1413
1227	2016	Romania	29.36	45.11	Point	Rickettsia helvetica	Ixodes arboricola	1416
1228	2016	Romania	29.36	45.11	Point	Rickettsia helvetica	Ixodes redikorzevi	1416
1229	2016	Romania	29.36	45.11	Point	Rickettsia helvetica	Ixodes ricinus	1416
1230	2010	Portugal	-8.27	38.04	Point	Rickettsia helvetica	Ixodes ricinus	1420
1231	2019	Switzerland	9.61	46.7	Point	Rickettsia helvetica	Ixodes ricinus	1496
1232	2014	Japan	138.74	35.22	Point	Rickettsia helvetica	Ixodes persulcatus	1505
1233	2019	France	2.48	48.67	Point	Rickettsia helvetica	Ixodes ricinus	1513
1234	2016	France	4.64	49.94	Point	Rickettsia helvetica	Ixodes ricinus	1514
1235	2021	Romania	23.55	46.73	Point	Rickettsia helvetica	Ixodes ricinus	1518
1236	2021	Romania	23.55	46.73	Point	Rickettsia helvetica	Haemaphysalis punctata	1518
1237	2021	Romania	23.55	46.73	Point	Rickettsia helvetica	Ixodes hexagonus	1518
1238	2021	Romania	23.55	46.73	Point	Rickettsia helvetica	Uncharted Animal	1518
1239	2009	Sweden	17.14	60.86	Point	Rickettsia helvetica	Human	1532
1240	2012	Japan	129.87	32.83	Point	Rickettsia japonica	Human	78
1241	2018	Japan	139.3	35.42	Polygon	Rickettsia japonica	Human	84
1242	2003	Philippines	121	14.6	Polygon	Rickettsia japonica	Human	144
1243	2003	Philippines	124.9	11.84	Polygon	Rickettsia japonica	Human	144
1244	2007-2008	China	121.38	23.75	Polygon	Rickettsia japonica	Stivalius aporus	177
1245	2013	Japan	130.7	32.61	Polygon	Rickettsia japonica	Human	286
1246	2008	South Korea	126.6	33.38	Polygon	Rickettsia japonica	Human	320
1247	2008	South Korea	126.8	36.53	Polygon	Rickettsia japonica	Human	320
1248	2008	South Korea	127	37.53	Polygon	Rickettsia japonica	Human	320
1249	2008	South Korea	127.2	35.7	Polygon	Rickettsia japonica	Human	320
1250	2008	South Korea	127.8	36.7	Polygon	Rickettsia japonica	Human	320
1251	2008	South Korea	128.3	35.3	Polygon	Rickettsia japonica	Human	320
1252	2006-2010	China	121.26	24.9	Polygon	Rickettsia japonica	Nosopsyllus nicanus	324
1253	2006-2010	China	121.26	24.9	Polygon	Rickettsia japonica	Xenopsylla cheopis	324
1254	2004	Japan	134.11	33.3	Point	Rickettsia japonica	Human	328
1255	2004-2010	Japan	132.77	33.84	Point	Rickettsia japonica	Human	353
1256	2004-2010	Japan	134.55	34.07	Point	Rickettsia japonica	Human	353
1257	2004-2010	Japan	134.94	34.55	Point	Rickettsia japonica	Human	353
1258	2004-2010	Japan	135.17	34.23	Point	Rickettsia japonica	Human	353
1259	2004-2010	Japan	136.02	35.06	Point	Rickettsia japonica	Human	353
1260	2004-2010	Japan	136.17	35.18	Point	Rickettsia japonica	Human	353
1261	2004-2010	Japan	136.51	34.73	Point	Rickettsia japonica	Human	353
1262	2004-2010	Japan	138.19	36.65	Point	Rickettsia japonica	Human	353
1263	2002-2003	Japan	133.4	33.42	Polygon	Rickettsia japonica	Human	358
1264	2005	Thailand	100.46	13.72	Point	Rickettsia japonica	Human	364
1265	2007-2015	Japan	135.76	35.04	Point	Rickettsia japonica	Human	393
1266	2013	China	116.81	31.31	Polygon	Rickettsia japonica	Human	443
1267	2006	South Korea	126.5	37.54	Polygon	Rickettsia japonica	Human	445
1268	1997	Japan	140.12	35.67	Point	Rickettsia japonica	Human	446
1269	2016	Laos	105.29	17.87	Polygon	Rickettsia japonica	Haemaphysalis hystricis	451
1270	2013	Japan	129.87	32.75	Point	Rickettsia japonica	Human	604
1271	2008	Japan	136.4	34.51	Polygon	Rickettsia japonica	Human	613
1272	2010-2014	Japan	133.2	34.41	Point	Rickettsia japonica	Human	650
1273	2013-2015	China	119.85	35.85	Polygon	Rickettsia japonica	Haemaphysalis longicornis	798
1274	2016	Japan	140.11	35.11	Point	Rickettsia japonica	Human	799
1275	2007-2011	Japan	136.51	34.73	Point	Rickettsia japonica	Tick	876
1276	2006	Japan	134.55	34.07	Point	Rickettsia japonica	Human	904
1277	2013	Japan	135.2	34.69	Point	Rickettsia japonica	Human	1015
1278	2006	Japan	130.57	33.79	Point	Rickettsia japonica	Human	1016
1279	2001	Thailand	98.89	18.82	Point	Rickettsia japonica	Haemaphysalis hystricis	1036
1280	1992	China	109.51	18.83	Polygon	Rickettsia japonica	Human	1176
1281	1992	China	109.65	18.59	Polygon	Rickettsia japonica	Human	1176
1282	1992	China	110.42	19.85	Polygon	Rickettsia japonica	Human	1176
1283	1999	China	109.51	18.83	Polygon	Rickettsia japonica	Human	1239
1284	1999	China	109.65	18.59	Polygon	Rickettsia japonica	Human	1239
1285	1999	China	110.42	19.85	Polygon	Rickettsia japonica	Human	1239
1286	1994	China	116.53	26.04	Point	Rickettsia japonica	Human	1241
1287	1994	China	116.57	26.34	Point	Rickettsia japonica	Human	1241
1288	1994	China	116.69	26.58	Point	Rickettsia japonica	Human	1241
1289	1994	China	116.75	26.47	Point	Rickettsia japonica	Human	1241
1290	1994	China	116.97	26.42	Point	Rickettsia japonica	Human	1241
1291	2021	Japan	140.08	38.52	Polygon	Rickettsia japonica	Ixodes persulcatus	1402
1292	2021	Japan	140.08	38.52	Polygon	Rickettsia japonica	Ixodes ovatus	1402
1293	2021	Japan	140.08	38.52	Polygon	Rickettsia japonica	Ixodes nipponensis	1402
1294	2011	Russia	20.85	55.15	Point	Rickettsia japonica	Ixodes ricinus	1411
1295	2017	China	114.33	30.61	Polygon	Rickettsia japonica	Haemaphysalis flava	1421
1296	2017	China	114.33	30.61	Polygon	Rickettsia japonica	Haemaphysalis hystricis	1421
1297	2019	China	110	40.04	Point	Rickettsia japonica	Argas japonicus	1504
1298	1986	Japan	133.4	33.66	Point	Rickettsia japonica	Human	1561
1299	2019	Thailand	101.6	17.4	Polygon	Rickettsia japonica	Haemaphysalis hystricis	1565
1300	2020	Pakistan	69.86	32.32	Point	Rickettsia massiliae	Tick	41
1301	2020	Pakistan	70.95	33.67	Point	Rickettsia massiliae	Tick	41
1302	2020	Pakistan	71.05	33.94	Point	Rickettsia massiliae	Tick	41
1303	2020	Pakistan	71.29	34.54	Point	Rickettsia massiliae	Tick	41
1304	2020	Pakistan	71.43	34.86	Point	Rickettsia massiliae	Tick	41
1305	2002-2013	France	5.36	43.29	Point	Rickettsia massiliae	Rhipicephalus sanguineus	49
1306	2002-2013	France	5.36	43.29	Point	Rickettsia massiliae	Rhipicephalus sp.	49
1307	2011-2012	Portugal	-9.2	38.72	Point	Rickettsia massiliae	Tick	143
1308	2011-2012	Portugal	-9.2	38.73	Point	Rickettsia massiliae	Tick	143
1309	2013	Algeria	8.12	36.37	Point	Rickettsia massiliae	Rhipicephalus sanguineus	148
1310	2012	Algeria	8.37	36.66	Point	Rickettsia massiliae	Rhipicephalus bursa	148
1311	2012	Algeria	8.37	36.66	Point	Rickettsia massiliae	Rhipicephalus sanguineus	148
1312	2017	Portugal	-8.48	39.29	Polygon	Rickettsia massiliae	Dog	188
1313	2017	Portugal	-8.47	40.72	Polygon	Rickettsia massiliae	Dog	188
1314	2017	Portugal	-7.84	38.6	Polygon	Rickettsia massiliae	Dog	188
1315	2017	Portugal	-7.23	40.64	Polygon	Rickettsia massiliae	Dog	188
1316	2017	Portugal	-6.86	41.51	Polygon	Rickettsia massiliae	Dog	188
1317	2014-2016	china	75.3	39.12	Point	Rickettsia massiliae	Rhipicephalus turanicus	204
1318	2014-2016	china	77.7	38.48	Point	Rickettsia massiliae	Rhipicephalus turanicus	204
1319	2014-2016	china	79.42	41.37	Point	Rickettsia massiliae	Rhipicephalus turanicus	204
1320	2017	Italy	8.74	40.53	Polygon	Rickettsia massiliae	Rhipicephalus sanguineus	311
1321	2017	Italy	8.95	40.64	Polygon	Rickettsia massiliae	Rhipicephalus sanguineus	311
1322	2017	Italy	9.66	39.84	Polygon	Rickettsia massiliae	Rhipicephalus sanguineus	311
1323	1985	Central African Republic	18.61	4.38	Polygon	Rickettsia massiliae	Rhipicephalus lunulatus	385
1324	1985	Central African Republic	18.61	4.38	Polygon	Rickettsia massiliae	Rhipicephalus muhsamae	385
1325	1985	Central African Republic	18.61	4.38	Polygon	Rickettsia massiliae	Rhipicephalus sulcatus	385
1326	2012-2013	South Africa	18.38	-32.09	Point	Rickettsia massiliae	Amblyomma sylvaticum	423
1327	2012-2013	South Africa	29.15	-24.03	Point	Rickettsia massiliae	Rhipicephalus simus	423
1328	2009-2011	Argentina	-58.38	-34.59	Point	Rickettsia massiliae	Rhipicephalus sanguineus	498
1329	2016	Republic of Serbia	19.98	45.41	Point	Rickettsia massiliae	Rhipicephalus sanguineus	515
1330	2009-2011	Argentina	-62.27	-38.72	Point	Rickettsia massiliae	Rhipicephalus sanguineus	533
1331	2014	Argentina	-62.27	-38.72	Point	Rickettsia massiliae	Rhipicephalus sanguineus	533
1332	2009	France	5.48	43.3	Point	Rickettsia massiliae	Rhipicephalus sanguineus	538
1333	2011-2013	Spain	2.08	41.53	Point	Rickettsia massiliae	Rhipicephalus pusillus	547
1334	2011-2013	Spain	2.08	41.53	Point	Rickettsia massiliae	Rhipicephalus sanguineus	547
1335	2011-2013	Spain	2.08	41.53	Point	Rickettsia massiliae	Rhipicephalus turanicus	547
1336	2013-2014	Mexico	-108.42	30.72	Point	Rickettsia massiliae	Rhipicephalus sanguineus	557
1337	2009	Tunisia	10.38	34.78	Polygon	Rickettsia massiliae	Rhipicephalus sanguineus	595
1338	2009	Nigeria	3.3	7.42	Point	Rickettsia massiliae	Rhipicephalus evertsi	631
1339	2009	Nigeria	3.3	6.57	Point	Rickettsia massiliae	Rhipicephalus evertsi	631
1340	2008-2013	Thailand	101.21	14.2	Point	Rickettsia massiliae	Amblyomma testudinarium	641
1341	2012-2013	Italy	14.94	38.04	Polygon	Rickettsia massiliae	Rhipicephalus sanguineus	729
1342	2012-2013	Italy	14.94	38.04	Polygon	Rickettsia massiliae	Rhipicephalus turanicus	729
1343	2010	Israel	34.88	32.07	Polygon	Rickettsia massiliae	Haemaphysalis erinacei	739
1344	2010	Israel	34.88	32.07	Polygon	Rickettsia massiliae	Rhipicephalus sanguineus	739
1345	2010	Israel	34.88	32.07	Polygon	Rickettsia massiliae	Rhipicephalus turanicus	739
1346	2010	Italy	8.53	40.67	Point	Rickettsia massiliae	Rhipicephalus sanguineus	755
1347	2010	Italy	8.55	40.72	Point	Rickettsia massiliae	Rhipicephalus sanguineus	755
1348	2010	Italy	9.5	40.03	Point	Rickettsia massiliae	Dermacentor marginatus	755
1349	2004-2012	South Africa	18.68	-33.93	Point	Rickettsia massiliae	Uncharted Animal	756
1350	2004-2012	South Africa	20.77	-33.52	Point	Rickettsia massiliae	Uncharted Animal	756
1351	2004-2012	South Africa	27.56	-25.75	Point	Rickettsia massiliae	Uncharted Animal	756
1352	2007	Ivory Coast	-5.04	7.69	Point	Rickettsia massiliae	Rhipicephalus sp.	760
1353	2004	Portugal	-8.23	37.65	Point	Rickettsia massiliae	Rhipicephalus turanicus	838
1354	2004	Portugal	-7.87	38.03	Point	Rickettsia massiliae	Rhipicephalus sanguineus	838
1355	2004	Portugal	-7.87	38.03	Point	Rickettsia massiliae	Rhipicephalus turanicus	838
1356	2004	Portugal	-7.65	37.69	Point	Rickettsia massiliae	Rhipicephalus sanguineus	838
1357	2004	Portugal	-7.65	37.69	Point	Rickettsia massiliae	Rhipicephalus turanicus	838
1358	2004	Portugal	-7.34	38.38	Point	Rickettsia massiliae	Rhipicephalus turanicus	838
1359	2008	France	5.36	43.29	Point	Rickettsia massiliae	Rhipicephalus turanicus	870
1360	2009	Algeria	4.65	35.89	Point	Rickettsia massiliae	Rhipicephalus sanguineus	871
1361	2009	Spain	-6.43	37.04	Point	Rickettsia massiliae	Rhipicephalus pusillus	874
1362	2009	Spain	-6.43	37.04	Point	Rickettsia massiliae	Rhipicephalus sanguineus	874
1363	2009	Spain	-6.43	37.04	Point	Rickettsia massiliae	Rhipicephalus turanicus	874
1364	2002-2003	Spain	-3.3	37.05	Point	Rickettsia massiliae	Rhipicephalus turanicus	875
1365	2010	France	4.4	43.49	Point	Rickettsia massiliae	Rhipicephalus sanguineus	877
1366	2010	France	4.4	43.49	Point	Rickettsia massiliae	Rhipicephalus turanicus	877
1367	2011	United Kingdom	0.5	51.5	Point	Rickettsia massiliae	Haemaphysalis punctata	1041
1368	2011	Israel	34.88	32.07	Polygon	Rickettsia massiliae	Rhipicephalus turanicus	1046
1369	2011	Israel	35	32.75	Point	Rickettsia massiliae	Rhipicephalus turanicus	1046
1370	2011	Israel	35.39	32.82	Polygon	Rickettsia massiliae	Rhipicephalus turanicus	1046
1371	1999-2001	Cyprus	32.99	34.92	Polygon	Rickettsia massiliae	Rhipicephalus bursa	1049
1372	1999-2006	Cyprus	32.99	34.92	Polygon	Rickettsia massiliae	Rhipicephalus sanguineus	1049
1373	1999-2006	Cyprus	32.99	34.92	Polygon	Rickettsia massiliae	Rhipicephalus turanicus	1049
1374	2002-2006	Morocco	-4.02	34.21	Point	Rickettsia massiliae	Rhipicephalus sanguineus	1051
1375	2002-2006	Cyprus	32.53	34.91	Polygon	Rickettsia massiliae	Rhipicephalus bursa	1083
1376	2008	Nigeria	9.11	9.37	Point	Rickettsia massiliae	Cattle	1100
1377	2009	Guinea	-9.12	10.18	Point	Rickettsia massiliae	Haemaphysalis paraleachi	1102
1378	2009	Guinea	-9.12	10.18	Point	Rickettsia massiliae	Rhipicephalus senegalensis	1102
1379	2008	Senegal	-16.39	14.44	Polygon	Rickettsia massiliae	Rhipicephalus guilhoni	1104
1380	2002-2004	Portugal	-8.81	38.72	Point	Rickettsia massiliae	Rhipicephalus turanicus	1120
1381	1998-1999	Greece	20.58	38.22	Polygon	Rickettsia massiliae	Tick	1122
1382	2015	China	81.69	44.01	Polygon	Rickettsia massiliae	Rhipicephalus turanicus	1274
1383	2016	China	76.15	39.7	Point	Rickettsia massiliae	Rhipicephalus turanicus	1366
1384	2016	China	78.27	37.62	Point	Rickettsia massiliae	Rhipicephalus turanicus	1366
1385	2016	China	79.05	39.85	Point	Rickettsia massiliae	Rhipicephalus turanicus	1366
1386	2014	Portugal	-9.17	39	Polygon	Rickettsia massiliae	Rhipicephalus sanguineus	1367
1387	2014	Portugal	-8.65	38.31	Polygon	Rickettsia massiliae	Rhipicephalus sanguineus	1367
1388	2014	Portugal	-8.13	37.24	Polygon	Rickettsia massiliae	Rhipicephalus sanguineus	1367
1389	2014	Portugal	-7.23	40.64	Polygon	Rickettsia massiliae	Rhipicephalus sanguineus	1367
1390	2017	Israel	34.7	31.26	Point	Rickettsia massiliae	Rhipicephalus turanicus	1370
1391	2017	Israel	34.71	31.93	Point	Rickettsia massiliae	Rhipicephalus sanguineus	1370
1392	2017	Israel	34.77	31.92	Point	Rickettsia massiliae	Rhipicephalus sanguineus	1370
1393	2017	Israel	34.77	31.92	Point	Rickettsia massiliae	Rhipicephalus turanicus	1370
1394	2017	Israel	34.82	31.8	Point	Rickettsia massiliae	Rhipicephalus sanguineus	1370
1395	2017	Israel	34.82	31.8	Point	Rickettsia massiliae	Rhipicephalus turanicus	1370
1396	2017	Israel	34.9	32.52	Point	Rickettsia massiliae	Rhipicephalus sanguineus	1370
1397	2017	Israel	34.9	32.35	Point	Rickettsia massiliae	Rhipicephalus turanicus	1370
1398	2017	Israel	34.95	29.56	Point	Rickettsia massiliae	Rhipicephalus sanguineus	1370
1399	2017	Israel	35.01	32.61	Point	Rickettsia massiliae	Rhipicephalus turanicus	1370
1400	2017	Israel	35.02	32.68	Point	Rickettsia massiliae	Rhipicephalus turanicus	1370
1401	2017	Israel	35.16	32.99	Point	Rickettsia massiliae	Rhipicephalus turanicus	1370
1402	2017	Israel	35.39	32.82	Point	Rickettsia massiliae	Rhipicephalus turanicus	1370
1403	2015	Italy	12.53	43.04	Polygon	Rickettsia massiliae	Ixodes ricinus	1413
1404	2016	Romania	29.36	45.11	Point	Rickettsia massiliae	Ixodes arboricola	1416
1405	2016	Romania	29.36	45.11	Point	Rickettsia massiliae	Ixodes ricinus	1416
1406	2010	Portugal	-8.27	38.04	Point	Rickettsia massiliae	Rhipicephalus sanguineus	1420
1407	2009	Spain	-16.6	28.26	Point	Rickettsia massiliae	Rhipicephalus pusillus	1424
1408	2016	Argentina	-68.82	-32.9	Point	Rickettsia massiliae	Rhipicephalus sanguineus	1425
1409	2021	Portugal	-8.35	41.22	Polygon	Rickettsia massiliae	Rhipicephalus sanguineus	1428
1410	2002	Switzerland	8.97	46.01	Polygon	Rickettsia massiliae	Rhipicephalus sanguineus	1486
1411	2002	Switzerland	9.01	46.05	Polygon	Rickettsia massiliae	Rhipicephalus sanguineus	1486
1412	2002	Italy	9.17	45.47	Polygon	Rickettsia massiliae	Rhipicephalus sanguineus	1486
1413	2019	Pakistan	71.3	30.13	Point	Rickettsia massiliae	Rhipicephalus sanguineus	1516
1414	2019	Pakistan	73.08	34.01	Point	Rickettsia massiliae	Rhipicephalus sanguineus	1516
1415	2019	Pakistan	74.77	31.21	Point	Rickettsia massiliae	Rhipicephalus sanguineus	1516
1416	2015	Germany	9.69	52.42	Point	Rickettsia monacensis	Ixodes ricinus	1
1417	2013	Austria	16.38	48.21	Polygon	Rickettsia monacensis	Ixodes ricinus	38
1418	2014	Turkey	34.95	40.55	Point	Rickettsia monacensis	Ixodes ricinus	50
1419	2012	Algeria	8.37	36.66	Point	Rickettsia monacensis	Ixodes ricinus	60
1420	2010	Czech Republic	14.43	48.98	Point	Rickettsia monacensis	Ixodes ricinus	66
1421	2007	Germany	10.36	51.35	Point	Rickettsia monacensis	Ixodes ricinus	111
1422	2007	Germany	10.36	51.35	Point	Rickettsia monacensis	Ixodes ricinus	112
1423	2011	Croatia	18.05	45.18	Point	Rickettsia monacensis	Ixodes ricinus	114
1424	2015	Estonia	26.68	58.36	Polygon	Rickettsia monacensis	Ixodes ricinus	135
1425	2011-2012	Portugal	-9.2	38.73	Point	Rickettsia monacensis	Tick	143
1426	2013-2014	Poland	17.03	51.12	Point	Rickettsia monacensis	Ixodes ricinus	183
1427	2008	Italy	10.05	44.67	Polygon	Rickettsia monacensis	Tick	242
1428	2008	Italy	10.55	44.61	Polygon	Rickettsia monacensis	Tick	242
1429	2008	Italy	10.89	44.54	Polygon	Rickettsia monacensis	Tick	242
1430	2008	Italy	11.35	44.43	Polygon	Rickettsia monacensis	Tick	242
1431	2008	Italy	11.85	44.79	Polygon	Rickettsia monacensis	Tick	242
1432	2008	Italy	12	44.37	Polygon	Rickettsia monacensis	Tick	242
1433	2007-2009	Republic of Serbia	20.4	44.63	Polygon	Rickettsia monacensis	Ixodes ricinus	297
1434	2015	Bosnia and Herzegovina	16.85	44.05	Point	Rickettsia monacensis	Ixodes ricinus	313
1435	2009-2010	Switzerland	6.5	46.72	Point	Rickettsia monacensis	Ixodes ricinus	412
1436	2009-2010	Switzerland	7.32	47.37	Point	Rickettsia monacensis	Ixodes ricinus	412
1437	2015-2017	Germany	12.37	51.34	Polygon	Rickettsia monacensis	Ixodes ricinus	454
1438	2012	Cape Verde	-23.16	15.22	Polygon	Rickettsia monacensis	Dog	509
1439	2016	Republic of Serbia	19.92	45.34	Point	Rickettsia monacensis	Ixodes ricinus	515
1440	2013	Romania	26.1	44.44	Point	Rickettsia monacensis	Ixodes ricinus	524
1441	2010	Romania	24.11	45.1	Polygon	Rickettsia monacensis	Ixodes ricinus	554
1442	2010	Romania	27.26	44.63	Polygon	Rickettsia monacensis	Ixodes ricinus	554
1443	2010-2012	Poland	14.93	53.56	Point	Rickettsia monacensis	Ixodes ricinus	555
1444	2014	Romania	27.6	47.14	Point	Rickettsia monacensis	Ixodes ricinus	564
1445	2014	Romania	28.57	45.03	Point	Rickettsia monacensis	Ixodes ricinus	564
1446	2013	Ethiopia	38.82	7.31	Point	Rickettsia monacensis	Ctenocephalides felis	588
1447	2012-2014	Italy	12.49	42.97	Polygon	Rickettsia monacensis	Ixodes ricinus	592
1448	2011	Czech Republic	16.75	48.73	Point	Rickettsia monacensis	Ixodes ricinus	603
1449	2012	Czech Republic	16.75	48.73	Point	Rickettsia monacensis	Ixodes ricinus	603
1450	2013	Czech Republic	16.75	48.73	Point	Rickettsia monacensis	Ixodes ricinus	603
1451	2014	Czech Republic	16.75	48.73	Point	Rickettsia monacensis	Ixodes ricinus	603
1452	2011	Czech Republic	16.88	48.72	Point	Rickettsia monacensis	Ixodes ricinus	603
1453	2012	Czech Republic	16.88	48.72	Point	Rickettsia monacensis	Ixodes ricinus	603
1454	2013	Czech Republic	16.88	48.72	Point	Rickettsia monacensis	Ixodes ricinus	603
1455	2014	Czech Republic	16.88	48.72	Point	Rickettsia monacensis	Ixodes ricinus	603
1456	2011	Czech Republic	17.57	48.88	Point	Rickettsia monacensis	Ixodes ricinus	603
1457	2012	Czech Republic	17.57	48.88	Point	Rickettsia monacensis	Ixodes ricinus	603
1458	2013	Czech Republic	17.57	48.88	Point	Rickettsia monacensis	Ixodes ricinus	603
1459	2014	Czech Republic	17.57	48.88	Point	Rickettsia monacensis	Ixodes ricinus	603
1460	2006-2008	Italy	12.09	46.02	Point	Rickettsia monacensis	Ixodes ricinus	619
1461	2009-2010	Germany	10.89	48.37	Point	Rickettsia monacensis	Ixodes ricinus	620
1462	2009-2010	Germany	11.36	47.97	Point	Rickettsia monacensis	Ixodes ricinus	620
1463	2009-2010	Germany	11.45	48.77	Point	Rickettsia monacensis	Ixodes ricinus	620
1464	2009-2010	Germany	11.6	48.17	Point	Rickettsia monacensis	Ixodes ricinus	620
1465	2009-2010	Germany	12.11	49.02	Point	Rickettsia monacensis	Ixodes ricinus	620
1466	2010-2011	Germany	13.24	52.43	Point	Rickettsia monacensis	Ixodes hexagonus	636
1467	2006-2009	Switzerland	7.57	46.88	Point	Rickettsia monacensis	Ixodes ricinus	637
1468	2007	Germany	13.71	54.34	Point	Rickettsia monacensis	Ixodes ricinus	649
1469	2008	Germany	11.95	54.07	Point	Rickettsia monacensis	Ixodes ricinus	681
1470	2008	Germany	13.85	54.11	Point	Rickettsia monacensis	Ixodes ricinus	681
1471	2008	Germany	14.1	53.98	Point	Rickettsia monacensis	Ixodes ricinus	681
1472	2015-2016	Switzerland	6.11	46.24	Point	Rickettsia monacensis	Ixodes ricinus	706
1473	2015-2016	Switzerland	7.46	46.95	Point	Rickettsia monacensis	Ixodes ricinus	706
1474	2017	Turkey	34.88	41.62	Polygon	Rickettsia monacensis	Ixodes ricinus	708
1475	2003	Spain	-2.52	42.28	Polygon	Rickettsia monacensis	Human	802
1476	2003	Spain	-0.89	45	Point	Rickettsia monacensis	Human	802
1477	1998	Germany	11.61	48.16	Point	Rickettsia monacensis	Ixodes ricinus	804
1478	2005	Germany	9.77	52.38	Polygon	Rickettsia monacensis	Ixodes ricinus	860
1479	2010-2011	Germany	12.37	51.34	Polygon	Rickettsia monacensis	Flea	862
1480	2010-2011	Germany	12.37	51.34	Polygon	Rickettsia monacensis	Ixodes ricinus	862
1481	2010	Czech Republic	18.2	49.73	Point	Rickettsia monacensis	Ixodes ricinus	873
1482	2010	Czech Republic	18.23	49.78	Point	Rickettsia monacensis	Ixodes ricinus	873
1483	2009	Spain	-6.43	37.04	Point	Rickettsia monacensis	Ixodes ricinus	874
1484	2009	Spain	-6.43	37.04	Point	Rickettsia monacensis	Ixodes ventalloi	874
1485	2002-2003	Spain	-6.43	37.04	Point	Rickettsia monacensis	Ixodes ricinus	875
1486	2002-2003	Spain	-3.3	37.05	Point	Rickettsia monacensis	Ixodes ricinus	875
1487	2013	Romania	23.54	46.81	Polygon	Rickettsia monacensis	Ixodes ricinus	908
1488	2014	Romania	23.54	46.81	Polygon	Rickettsia monacensis	Ixodes ricinus	908
1489	2015	Romania	23.54	46.81	Polygon	Rickettsia monacensis	Ixodes ricinus	908
1490	2009	Spain	-2.9	42.23	Point	Rickettsia monacensis	Ixodes ricinus	924
1491	2006-2008	Hungary	16.75	46.49	Point	Rickettsia monacensis	Ixodes ricinus	932
1492	2006-2008	Hungary	17.28	47.94	Point	Rickettsia monacensis	Ixodes ricinus	932
1493	2006-2008	Hungary	17.72	46.53	Point	Rickettsia monacensis	Ixodes ricinus	932
1494	2006-2008	Hungary	18.41	47.32	Point	Rickettsia monacensis	Ixodes ricinus	932
1495	2006-2008	Hungary	20.49	46.58	Point	Rickettsia monacensis	Ixodes ricinus	932
1496	2011-2012	Slovakia	17.07	48.17	Point	Rickettsia monacensis	Ixodes ricinus	933
1497	2004-2008	Netherlands	6.25	53.34	Point	Rickettsia monacensis	Ixodes ricinus	1022
1498	2002-2006	Morocco	-4.02	34.21	Point	Rickettsia monacensis	Ixodes ricinus	1051
1499	2010	Italy	14.25	40.55	Point	Rickettsia monacensis	Tick	1055
1500	2006	Italy	11.72	44.35	Point	Rickettsia monacensis	Ixodes ricinus	1062
1501	2011-2013	Italy	10.98	45.98	Point	Rickettsia monacensis	Ixodes ricinus	1091
1502	2016	Italy	10.93	45.53	Point	Rickettsia monacensis	Ixodes ricinus	1094
1503	2013-2014	Romania	24.25	45.86	Polygon	Rickettsia monacensis	Ixodes ricinus	1095
1504	2007-2009	Switzerland	6.97	46.45	Point	Rickettsia monacensis	Ixodes ricinus	1098
1505	2011-2013	Italy	15.51	38.34	Point	Rickettsia monacensis	Ixodes ricinus	1109
1506	2011-2013	Italy	15.51	38.34	Point	Rickettsia monacensis	Ixodes sp.	1109
1507	2011-2013	Italy	15.51	38.34	Point	Rickettsia monacensis	Ixodes ventalloi	1109
1508	2011-2013	Italy	15.51	38.34	Point	Rickettsia monacensis	Rhipicephalus sanguineus	1109
1509	2010	Italy	8.28	46.02	Point	Rickettsia monacensis	Ixodes ricinus	1112
1510	2010	Italy	8.28	46.15	Point	Rickettsia monacensis	Ixodes ricinus	1112
1511	2010	Italy	8.32	46.25	Point	Rickettsia monacensis	Ixodes ricinus	1112
1512	2010	Italy	8.32	46.12	Point	Rickettsia monacensis	Ixodes ricinus	1112
1513	2010	Italy	8.34	46.09	Polygon	Rickettsia monacensis	Ixodes ricinus	1112
1514	2011-2016	Italy	12.04	46.17	Point	Rickettsia monacensis	Ixodes ricinus	1116
1515	2016-2019	Italy	6.9	45.05	Point	Rickettsia monacensis	Ixodes ricinus	1117
1516	1995-2011	Italy	8.46	44.45	Polygon	Rickettsia monacensis	Dermacentor marginatus	1118
1517	1995-2011	Italy	8.46	44.45	Polygon	Rickettsia monacensis	Ixodes ricinus	1118
1518	2020	Turkey	31.99	40.94	Polygon	Rickettsia monacensis	Ixodes ricinus	1279
1519	2018	Russia	40.95	46	Polygon	Rickettsia monacensis	Hyalomma marginatum	1284
1520	2016	Italy	12.5	42.15	Point	Rickettsia monacensis	Ixodes ricinus	1291
1521	2016	Italy	12.5	41.9	Point	Rickettsia monacensis	Ixodes ricinus	1291
1522	2016	Italy	12.83	41.84	Point	Rickettsia monacensis	Ixodes ricinus	1291
1523	2016	Italy	12.93	41.82	Point	Rickettsia monacensis	Ixodes ricinus	1291
1524	2021	Colombia	-75.7	5.05	Point	Rickettsia monacensis	Amblyomma dissimile	1315
1525	2019	Mexico	-101.44	17.54	Point	Rickettsia monacensis	Amblyomma dissimile	1328
1526	2019	Mexico	-96.38	18.83	Point	Rickettsia monacensis	Amblyomma dissimile	1328
1527	2019	Mexico	-96.21	19.17	Point	Rickettsia monacensis	Amblyomma dissimile	1328
1528	2019	Mexico	-95.06	18.49	Point	Rickettsia monacensis	Amblyomma dissimile	1328
1529	2019	Mexico	-92.77	17.46	Point	Rickettsia monacensis	Amblyomma dissimile	1328
1530	2016	Poland	16.83	52.28	Point	Rickettsia monacensis	Ixodes ricinus	1394
1531	2021	Italy	8.83	45.44	Point	Rickettsia monacensis	Ixodes ricinus	1397
1532	2021	Japan	140.08	38.52	Polygon	Rickettsia monacensis	Ixodes nipponensis	1402
1533	2019	Japan	140.08	38.52	Polygon	Rickettsia monacensis	Ixodes nipponensis	1403
1534	2017	Italy	10.37	44.2	Point	Rickettsia monacensis	Ixodes ricinus	1407
1535	2011	Russia	20.85	55.15	Point	Rickettsia monacensis	Ixodes ricinus	1411
1536	2010	Luxembourg	6.05	49.68	Polygon	Rickettsia monacensis	Ixodes ricinus	1412
1537	2015	Italy	12.87	42.33	Polygon	Rickettsia monacensis	Ixodes ricinus	1413
1538	2016	Romania	29.36	45.11	Point	Rickettsia monacensis	Haemaphysalis concinna	1416
1539	2016	Romania	29.36	45.11	Point	Rickettsia monacensis	Ixodes arboricola	1416
1540	2016	Romania	29.36	45.11	Point	Rickettsia monacensis	Ixodes ricinus	1416
1541	2010	Portugal	-8.27	38.04	Point	Rickettsia monacensis	Rhipicephalus sanguineus	1420
1542	2017	China	114.33	30.61	Polygon	Rickettsia monacensis	Ixodes sinensis	1421
1543	2016	China	114.33	30.61	Polygon	Rickettsia monacensis	Culex tritaeniorhynchus	1422
1544	2021	Romania	23.46	46.35	Point	Rickettsia monacensis	Pipistrellus pipistrellus	1429
1545	2021	Romania	25.55	46.52	Point	Rickettsia monacensis	Nyctalus noctula	1429
1546	2021	South Korea	126.89	35.14	Polygon	Rickettsia monacensis	Ixodes nipponensis	1431
1547	2019	Italy	10.37	44.2	Point	Rickettsia monacensis	Ixodes ricinus	1432
1548	2018	Italy	10.73	45.36	Point	Rickettsia monacensis	Ixodes ricinus	1433
1549	2018	Italy	12	46.02	Point	Rickettsia monacensis	Ixodes ricinus	1433
1550	2018	Italy	12.15	46.1	Point	Rickettsia monacensis	Ixodes ricinus	1433
1551	2016	Costa Rica	-84.01	10.42	Polygon	Rickettsia monacensis	Ixodes boliviensis	1434
1552	2021	Mexico	-90.46	19.74	Point	Rickettsia monacensis	Ixodes affinis	1435
1553	2019	Switzerland	9.61	46.7	Point	Rickettsia monacensis	Ixodes ricinus	1496
1554	2021	Poland	22.05	52.67	Point	Rickettsia monacensis	Ixodes ricinus	1500
1555	2020	Greece	22.65	40.74	Polygon	Rickettsia monacensis	Ixodes ricinus	1511
1556	2020	Greece	22.95	40.62	Polygon	Rickettsia monacensis	Rhipicephalus bursa	1511
1557	2020	Greece	23.54	41.13	Polygon	Rickettsia monacensis	Ixodes ricinus	1511
1558	2021	Romania	23.55	46.73	Point	Rickettsia monacensis	Ixodes ricinus	1518
1559	2021	Romania	23.55	46.73	Point	Rickettsia monacensis	Haemaphysalis punctata	1518
1560	2021	Romania	23.55	46.73	Point	Rickettsia monacensis	Ixodes hexagonus	1518
1561	2021	Romania	23.55	46.73	Point	Rickettsia monacensis	Haemaphysalis concinna	1518
1562	2021	Romania	23.55	46.73	Point	Rickettsia monacensis	Uncharted Animal	1518
1563	2017	South Korea	127.4	36.32	Polygon	Rickettsia monacensis	Human	1529
1564	2015	Uruguay	-54.16	-34.66	Point	Rickettsia parkeri	Human	47
1565	2012	Uruguay	-57.68	-34.11	Polygon	Rickettsia parkeri	Human	121
1566	2008	Peru	-80.01	-4.74	Point	Rickettsia parkeri	Amblyomma maculatum	173
1567	2017	United States of America	-111.25	31.53	Point	Rickettsia parkeri	Amblyomma maculatum	198
1568	2019	United States of America	-111.24	31.65	Point	Rickettsia parkeri	Amblyomma maculatum	198
1569	2017	United States of America	-111.13	31.39	Point	Rickettsia parkeri	Amblyomma maculatum	198
1570	2017	United States of America	-111	31.39	Point	Rickettsia parkeri	Amblyomma maculatum	198
1571	2017	United States of America	-110.96	31.34	Point	Rickettsia parkeri	Amblyomma maculatum	198
1572	2017	United States of America	-110.96	31.34	Point	Rickettsia parkeri	Amblyomma maculatum	198
1573	2017	United States of America	-110.84	31.52	Polygon	Rickettsia parkeri	Amblyomma maculatum	198
1574	2018	United States of America	-110.71	31.65	Point	Rickettsia parkeri	Amblyomma maculatum	198
1575	2017	United States of America	-110.6	32.19	Point	Rickettsia parkeri	Amblyomma maculatum	198
1576	2018	United States of America	-110.38	31.85	Point	Rickettsia parkeri	Amblyomma maculatum	198
1577	2017	United States of America	-110.28	31.44	Point	Rickettsia parkeri	Amblyomma maculatum	198
1578	2017	United States of America	-109.17	31.89	Point	Rickettsia parkeri	Amblyomma maculatum	198
1579	2017	United States of America	-109.16	31.9	Point	Rickettsia parkeri	Amblyomma maculatum	198
1580	2018	United States of America	-108.89	31.49	Point	Rickettsia parkeri	Amblyomma maculatum	198
1581	2017	United States of America	-77.28	38.84	Polygon	Rickettsia parkeri	Amblyomma maculatum	205
1582	2010-2012	Argentina	-58.86	-34.16	Point	Rickettsia parkeri	Amblyomma triste	212
1583	2020	Brazil	-40.81	-20.09	Polygon	Rickettsia parkeri	Amblyomma aureolatum	227
1584	2016-2018	Brazil	-40.8	-20.09	Polygon	Rickettsia parkeri	Amblyomma aureolatum	227
1585	2016-2018	Brazil	-40.42	-19.84	Polygon	Rickettsia parkeri	Amblyomma ovale	227
1586	2020	Brazil	-40.42	-19.83	Polygon	Rickettsia parkeri	Amblyomma ovale	227
1587	2009	United States of America	-94.15	31.79	Polygon	Rickettsia parkeri	Human	258
1588	1997	United States of America	-95.75	34.92	Polygon	Rickettsia parkeri	Amblyomma maculatum	337
1589	2002	United States of America	-90.45	31.87	Polygon	Rickettsia parkeri	Amblyomma maculatum	337
1590	2004	United States of America	-84.81	29.88	Polygon	Rickettsia parkeri	Amblyomma maculatum	337
1591	2005	United States of America	-84.81	29.88	Polygon	Rickettsia parkeri	Amblyomma maculatum	337
1592	2003	United States of America	-83.91	38.03	Polygon	Rickettsia parkeri	Amblyomma maculatum	337
1593	1999	United States of America	-81.74	32.4	Polygon	Rickettsia parkeri	Amblyomma maculatum	337
1594	2003	United States of America	-81.74	32.4	Polygon	Rickettsia parkeri	Amblyomma maculatum	337
1595	2005	United States of America	-81.74	32.4	Polygon	Rickettsia parkeri	Amblyomma maculatum	337
1596	1999	United States of America	-81.67	30.33	Polygon	Rickettsia parkeri	Amblyomma maculatum	337
1597	2005	United States of America	-81.41	31.5	Polygon	Rickettsia parkeri	Amblyomma maculatum	337
1598	2008	United States of America	-77.28	38.84	Polygon	Rickettsia parkeri	Amblyomma maculatum	349
1599	2009	United States of America	-77.28	38.84	Polygon	Rickettsia parkeri	Amblyomma maculatum	349
1600	2010	United States of America	-77.28	38.84	Polygon	Rickettsia parkeri	Amblyomma maculatum	349
1601	2008-2010	United States of America	-77.28	38.84	Polygon	Rickettsia parkeri	Dermacentor variabilis	349
1602	2020	Colombia	-76.74	7.96	Polygon	Rickettsia parkeri	Human	374
1603	2007	United States of America	-88.88	33.43	Polygon	Rickettsia parkeri	Amblyomma maculatum	433
1604	2007	United States of America	-88.64	30.54	Polygon	Rickettsia parkeri	Amblyomma maculatum	433
1605	2005	United States of America	-84.81	29.88	Polygon	Rickettsia parkeri	Amblyomma maculatum	433
1606	2007	United States of America	-84.81	29.88	Polygon	Rickettsia parkeri	Amblyomma maculatum	433
1607	2006	United States of America	-84.4	30.17	Polygon	Rickettsia parkeri	Amblyomma maculatum	433
1608	2018	Mexico	-97.05	20.07	Point	Rickettsia parkeri	Amblyomma ovale	501
1609	2018	Mexico	-95.76	18.78	Point	Rickettsia parkeri	Amblyomma ovale	501
1610	2018	Mexico	-95.04	18.51	Point	Rickettsia parkeri	Amblyomma ovale	501
1611	2014	Brazil	-53.48	-30.5	Point	Rickettsia parkeri	Haemaphysalis juxtakochi	587
1612	2015	Brazil	-51.73	-29.97	Point	Rickettsia parkeri	Haemaphysalis juxtakochi	587
1613	2010	United States of America	-80.83	35.25	Polygon	Rickettsia parkeri	Amblyomma maculatum	709
1614	2010	United States of America	-79.24	35.02	Polygon	Rickettsia parkeri	Amblyomma maculatum	709
1615	2010	United States of America	-78.66	34.27	Polygon	Rickettsia parkeri	Amblyomma maculatum	709
1616	2010	United States of America	-78.65	35.79	Polygon	Rickettsia parkeri	Amblyomma maculatum	709
1617	2010	United States of America	-77.93	34.94	Polygon	Rickettsia parkeri	Amblyomma maculatum	709
1618	2010	United States of America	-77.65	36.26	Polygon	Rickettsia parkeri	Amblyomma maculatum	709
1619	2010	United States of America	-77.64	35.24	Polygon	Rickettsia parkeri	Amblyomma maculatum	709
1620	2010	United States of America	-77.43	34.74	Polygon	Rickettsia parkeri	Amblyomma maculatum	709
1621	2010	United States of America	-77.36	35.02	Polygon	Rickettsia parkeri	Amblyomma maculatum	709
1622	2010	United States of America	-77.1	35.13	Polygon	Rickettsia parkeri	Amblyomma maculatum	709
1623	2010	United States of America	-77.1	35.84	Polygon	Rickettsia parkeri	Amblyomma maculatum	709
1624	2010	United States of America	-76.44	36.21	Polygon	Rickettsia parkeri	Amblyomma maculatum	709
1625	2019	United States of America	-104.16	30.66	Point	Rickettsia parkeri	Amblyomma maculatum	807
1626	2019	United States of America	-104.16	30.66	Point	Rickettsia parkeri	Amblyomma maculatum	807
1627	2019	United States of America	-104.15	30.67	Point	Rickettsia parkeri	Amblyomma maculatum	807
1628	2019	United States of America	-103.91	30.6	Point	Rickettsia parkeri	Amblyomma maculatum	807
1629	2019	United States of America	-103.31	29.26	Point	Rickettsia parkeri	Amblyomma maculatum	807
1630	2015	United States of America	-84.8	33.38	Point	Rickettsia parkeri	Amblyomma maculatum	808
1631	2016	United States of America	-84.77	33.31	Point	Rickettsia parkeri	Amblyomma maculatum	808
1632	2015	United States of America	-84.63	33.75	Point	Rickettsia parkeri	Amblyomma maculatum	808
1633	2016	United States of America	-84.58	33.98	Point	Rickettsia parkeri	Amblyomma maculatum	808
1634	2015	United States of America	-84.17	33.63	Point	Rickettsia parkeri	Amblyomma maculatum	808
1635	2016	United States of America	-84.17	33.63	Point	Rickettsia parkeri	Amblyomma maculatum	808
1636	2016	United States of America	-84.11	33.68	Point	Rickettsia parkeri	Amblyomma maculatum	808
1637	2016	United States of America	-84.07	33.79	Point	Rickettsia parkeri	Amblyomma maculatum	808
1638	2017	United States of America	-97.52	35.46	Point	Rickettsia parkeri	Amblyomma maculatum	809
1639	2018	United States of America	-97.52	35.46	Point	Rickettsia parkeri	Amblyomma maculatum	809
1640	2016	Mexico	-108.93	28.37	Point	Rickettsia parkeri	Amblyomma maculatum	811
1641	2012	United States of America	-87.14	37.22	Polygon	Rickettsia parkeri	Amblyomma maculatum	812
1642	2010	United States of America	-80.83	35.25	Polygon	Rickettsia parkeri	Amblyomma maculatum	814
1643	2009	United States of America	-79.24	35.02	Polygon	Rickettsia parkeri	Amblyomma maculatum	814
1644	2009	United States of America	-78.66	34.27	Polygon	Rickettsia parkeri	Amblyomma maculatum	814
1645	2009	United States of America	-78.65	35.79	Polygon	Rickettsia parkeri	Amblyomma maculatum	814
1646	2010	United States of America	-78.65	35.79	Polygon	Rickettsia parkeri	Amblyomma maculatum	814
1647	2009	United States of America	-77.93	34.94	Polygon	Rickettsia parkeri	Amblyomma maculatum	814
1648	2009	United States of America	-77.65	36.26	Polygon	Rickettsia parkeri	Amblyomma maculatum	814
1649	2009	United States of America	-77.64	35.24	Polygon	Rickettsia parkeri	Amblyomma maculatum	814
1650	2009	United States of America	-77.43	34.74	Polygon	Rickettsia parkeri	Amblyomma maculatum	814
1651	2009	United States of America	-77.36	35.02	Polygon	Rickettsia parkeri	Amblyomma maculatum	814
1652	2009	United States of America	-77.1	35.13	Polygon	Rickettsia parkeri	Amblyomma maculatum	814
1653	2009	United States of America	-77.1	35.84	Polygon	Rickettsia parkeri	Amblyomma maculatum	814
1654	2010	United States of America	-77.1	35.84	Polygon	Rickettsia parkeri	Amblyomma maculatum	814
1655	2009	United States of America	-76.44	36.21	Polygon	Rickettsia parkeri	Amblyomma maculatum	814
1656	2002	Uruguay	-56.23	-34.83	Polygon	Rickettsia parkeri	Amblyomma triste	815
1657	2002	Uruguay	-55.96	-34.52	Polygon	Rickettsia parkeri	Amblyomma triste	815
1658	2000	Uruguay	-54.86	-34.55	Polygon	Rickettsia parkeri	Amblyomma triste	815
1659	2007	Argentina	-58.87	-34.25	Point	Rickettsia parkeri	Amblyomma triste	816
1660	2007	Argentina	-58.83	-34.18	Point	Rickettsia parkeri	Amblyomma triste	816
1661	2005	Brazil	-51.77	-21.12	Point	Rickettsia parkeri	Amblyomma triste	817
1662	2013-2014	Mexico	-110.19	31.53	Point	Rickettsia parkeri	Dermacentor parumapertus	818
1663	2013-2014	Mexico	-108.5	30.86	Point	Rickettsia parkeri	Dermacentor parumapertus	818
1664	2010	United States of America	-76.36	36.85	Polygon	Rickettsia parkeri	Amblyomma maculatum	819
1665	2010	United States of America	-76.3	36.68	Polygon	Rickettsia parkeri	Amblyomma maculatum	819
1666	2004	Uruguay	-56.11	-34.75	Point	Rickettsia parkeri	Amblyomma triste	820
1667	2011	United States of America	-91.05	30.85	Polygon	Rickettsia parkeri	Dog	822
1668	2011	United States of America	-90.72	30.44	Polygon	Rickettsia parkeri	Dog	822
1669	2011	United States of America	-90.41	30.63	Polygon	Rickettsia parkeri	Dog	822
1670	2013	Argentina	-66.6	-30.8	Point	Rickettsia parkeri	Human	825
1671	2013	Argentina	-65.05	-31.95	Point	Rickettsia parkeri	Amblyomma tigrinum	825
1672	2012	Argentina	-64.98	-31.77	Point	Rickettsia parkeri	Human	825
1673	2013	Argentina	-64.37	-31.98	Point	Rickettsia parkeri	Human	825
1674	2011	Argentina	-57.25	-35.27	Point	Rickettsia parkeri	Amblyomma triste	825
1675	2011	Argentina	-57.23	-35.27	Point	Rickettsia parkeri	Human	825
1676	2016	Brazil	-39.2	-14.75	Polygon	Rickettsia parkeri	Amblyomma ovale	947
1677	2012	United States of America	-89.22	35.12	Point	Rickettsia parkeri	Amblyomma maculatum	1027
1678	2013	United States of America	-89.22	35.12	Point	Rickettsia parkeri	Amblyomma maculatum	1027
1679	2014	United States of America	-89.22	35.12	Point	Rickettsia parkeri	Amblyomma maculatum	1027
1680	2015-2016	Brazil	-55.11	-30.33	Polygon	Rickettsia parkeri	Amblyomma tigrinum	1033
1681	2015-2016	Brazil	-55.11	-30.33	Polygon	Rickettsia parkeri	Rhipicephalus sanguineus	1033
1682	2012	United States of America	-77.28	38.84	Polygon	Rickettsia parkeri	Dermacentor variabilis	1043
1683	2012	United States of America	-77.28	38.84	Polygon	Rickettsia parkeri	Haemaphysalis leporispalustris	1043
1684	2012	United States of America	-77.28	38.84	Polygon	Rickettsia parkeri	Rhipicephalus sanguineus	1043
1685	2008	Brazil	-57.01	-19.48	Point	Rickettsia parkeri	Amblyomma triste	1081
1686	2010	Bolivia	-66.16	-17.42	Polygon	Rickettsia parkeri	Dog	1292
1687	2010	Bolivia	-66.16	-17.42	Polygon	Rickettsia parkeri	Amblyomma tigrinum	1292
1688	2020	Brazil	-44.62	-22.33	Point	Rickettsia parkeri	Amblyomma aureolatum	1309
1689	2020	Brazil	-44.1	-22.56	Point	Rickettsia parkeri	Rhipicephalus sanguineus	1309
1690	2020	Brazil	-44.09	-22.75	Point	Rickettsia parkeri	Amblyomma sculptum	1309
1691	2012	Brazil	-46.64	-23.44	Point	Rickettsia parkeri	Amblyomma parkeri	1335
1692	2012	Brazil	-46.62	-23.66	Point	Rickettsia parkeri	Amblyomma parkeri	1335
1693	2012	Brazil	-46.34	-23.35	Point	Rickettsia parkeri	Tick	1335
1694	2021	United States of America	-84.14	33.08	Polygon	Rickettsia parkeri	Amblyomma maculatum	1346
1695	2020	United States of America	-97.52	26.14	Polygon	Rickettsia parkeri	Amblyomma maculatum	1347
1696	2021	China	118.68	24.87	Point	Rickettsia parkeri	Ixodes granulatus	1375
1697	2021	China	118.72	24.68	Point	Rickettsia parkeri	Ixodes granulatus	1375
1698	2020	Colombia	-71.53	6.41	Point	Rickettsia parkeri	Amblyomma nodosum	1441
1699	2020	Colombia	-70.71	6.78	Point	Rickettsia parkeri	Amblyomma nodosum	1441
1700	2020	Brazil	-55.14	-30.29	Polygon	Rickettsia parkeri	Amblyomma tigrinum	1442
1701	2018	Argentina	-54.49	-25.66	Point	Rickettsia parkeri	Amblyomma ovale	1443
1702	2015	Brazil	-56.79	-16.28	Point	Rickettsia parkeri	Amblyomma triste	1446
1703	2014	Argentina	-58.86	-34.16	Point	Rickettsia parkeri	Amblyomma triste	1448
1704	2014	Uruguay	-55.87	-34.53	Point	Rickettsia parkeri	Amblyomma tigrinum	1449
1705	2014	Uruguay	-55.62	-33.33	Point	Rickettsia parkeri	Amblyomma dubitatum	1449
1706	2014	Uruguay	-54.75	-34.2	Point	Rickettsia parkeri	Amblyomma tigrinum	1449
1707	2013	Argentina	-56.82	-36.5	Point	Rickettsia parkeri	Amblyomma triste	1450
1708	2020	China	86.06	44.31	Point	Rickettsia parkeri	Pipistrellus pipistrellus	1453
1709	2019	Brazil	-55.76	-20.71	Polygon	Rickettsia parkeri	Amblyomma nodosum	1454
1710	2019	Brazil	-48.57	-20.98	Polygon	Rickettsia parkeri	Amblyomma nodosum	1454
1711	2019	Brazil	-48.31	-18.94	Polygon	Rickettsia parkeri	Amblyomma nodosum	1454
1712	2019	Brazil	-47.2	-19.4	Polygon	Rickettsia parkeri	Amblyomma nodosum	1454
1713	2019	Brazil	-47	-18.97	Polygon	Rickettsia parkeri	Amblyomma sculptum	1454
1714	2018	Brazil	-40.42	-19.83	Polygon	Rickettsia parkeri	Amblyomma ovale	1455
1715	2013	Brazil	-47.05	-24.42	Point	Rickettsia parkeri	Amblyomma ovale	1457
1716	2016	Brazil	-43.38	-21.73	Point	Rickettsia parkeri	Amblyomma parkeri	1458
1717	2016	Brazil	-43.38	-21.73	Point	Rickettsia parkeri	Amblyomma sp.	1458
1718	2014	United States of America	-80.22	34.58	Point	Rickettsia parkeri	Amblyomma maculatum	1495
1719	2013	Austria	16.38	48.21	Polygon	Rickettsia raoultii	Ixodes ricinus	38
1720	2002-2013	France	5.36	43.29	Point	Rickettsia raoultii	Dermacentor marginatus	49
1721	2002-2013	France	5.36	43.29	Point	Rickettsia raoultii	Dermacentor sp.	49
1722	2014	Turkey	34.95	40.55	Point	Rickettsia raoultii	Dermacentor marginatus	50
1723	2014	Turkey	34.95	40.55	Point	Rickettsia raoultii	Hyalomma marginatum	50
1724	2014	Turkey	34.95	40.55	Point	Rickettsia raoultii	Hyalomma sp.	50
1725	2016	Ukraine	30.18	51.27	Point	Rickettsia raoultii	Dermacentor reticulatus	59
1726	2011	Croatia	18.05	45.18	Point	Rickettsia raoultii	Ixodes ricinus	114
1727	2010	Germany	13.14	52.48	Point	Rickettsia raoultii	Dermacentor reticulatus	129
1728	2011	Germany	13.14	52.48	Point	Rickettsia raoultii	Dermacentor reticulatus	129
1729	2010	Germany	13.19	52.35	Point	Rickettsia raoultii	Dermacentor reticulatus	129
1730	2011	Germany	13.19	52.35	Point	Rickettsia raoultii	Dermacentor reticulatus	129
1731	2010	Germany	13.56	52.58	Point	Rickettsia raoultii	Dermacentor reticulatus	129
1732	2010	Germany	13.56	52.3	Point	Rickettsia raoultii	Dermacentor reticulatus	129
1733	2011	Germany	13.56	52.58	Point	Rickettsia raoultii	Dermacentor reticulatus	129
1734	2011	Germany	13.56	52.3	Point	Rickettsia raoultii	Dermacentor reticulatus	129
1735	2010-2015	Russia	83.08	54.83	Point	Rickettsia raoultii	Ixodes pavlovskyi	133
1736	2010-2015	Russia	83.12	54.8	Point	Rickettsia raoultii	Ixodes persulcatus	133
1737	2010-2015	Russia	83.13	54.88	Point	Rickettsia raoultii	Ixodes pavlovskyi	133
1738	2010-2015	Russia	83.13	54.88	Point	Rickettsia raoultii	Ixodes persulcatus	133
1739	2010-2015	Russia	83.15	54.77	Point	Rickettsia raoultii	Ixodes persulcatus	133
1740	2012-2015	Russia	85.8	51.6	Point	Rickettsia raoultii	Ixodes persulcatus	133
1741	2012-2015	Russia	87.3	51.78	Point	Rickettsia raoultii	Ixodes persulcatus	133
1742	2018-2019	Ukraine	25.59	49.55	Point	Rickettsia raoultii	Dermacentor reticulatus	154
1743	2018-2019	Ukraine	25.93	48.26	Point	Rickettsia raoultii	Dermacentor reticulatus	154
1744	2018-2019	Ukraine	27.05	49.4	Point	Rickettsia raoultii	Dermacentor reticulatus	154
1745	2018-2019	Ukraine	28.48	49.27	Point	Rickettsia raoultii	Dermacentor reticulatus	154
1746	2018-2019	Ukraine	30.52	50.45	Point	Rickettsia raoultii	Dermacentor reticulatus	154
1747	2013-2014	Poland	17.03	51.12	Point	Rickettsia raoultii	Dermacentor reticulatus	183
1748	2015	Mongolia	105.19	50.28	Polygon	Rickettsia raoultii	Dermacentor nuttalli	197
1749	2015	Mongolia	108.91	45.99	Polygon	Rickettsia raoultii	Dermacentor nuttalli	197
1750	2015	Mongolia	109.88	44.61	Polygon	Rickettsia raoultii	Dermacentor nuttalli	197
1751	2014-2016	china	76.2	40.22	Point	Rickettsia raoultii	Dermacentor marginatus	204
1752	2014-2016	china	81.13	45.58	Point	Rickettsia raoultii	Dermacentor nuttalli	204
1753	2014-2016	china	84.03	46.87	Point	Rickettsia raoultii	Dermacentor marginatus	204
1754	2014-2016	china	86.4	47.7	Point	Rickettsia raoultii	Dermacentor nuttalli	204
1755	2014-2016	china	86.68	48.08	Point	Rickettsia raoultii	Dermacentor marginatus	204
1756	2014-2016	china	90.62	47.18	Point	Rickettsia raoultii	Dermacentor nuttalli	204
1757	2014	China	131.09	44.41	Polygon	Rickettsia raoultii	Haemaphysalis concinna	206
1758	2014	China	131.09	44.41	Polygon	Rickettsia raoultii	Haemaphysalis japonica	206
1759	2014	China	131.09	44.41	Polygon	Rickettsia raoultii	Ixodes persulcatus	206
1760	2012-2014	Germany	12.37	51.34	Polygon	Rickettsia raoultii	Myodes glareolus	225
1761	2008	Italy	11.35	44.43	Polygon	Rickettsia raoultii	Tick	242
1762	2008	Italy	12	44.37	Polygon	Rickettsia raoultii	Tick	242
1763	2009	Slovakia	17.17	48.32	Polygon	Rickettsia raoultii	Human	243
1764	2017	Italy	8.36	40.75	Polygon	Rickettsia raoultii	Rhipicephalus sanguineus	311
1765	2017	Italy	8.76	39.08	Polygon	Rickettsia raoultii	Dermacentor marginatus	311
1766	2017	Italy	8.95	40.64	Polygon	Rickettsia raoultii	Rhipicephalus sanguineus	311
1767	2017	Italy	9.1	40.73	Polygon	Rickettsia raoultii	Dermacentor marginatus	311
1768	2017	Italy	9.5	40.03	Polygon	Rickettsia raoultii	Dermacentor marginatus	311
1769	2017	Italy	9.51	40.13	Polygon	Rickettsia raoultii	Rhipicephalus sanguineus	311
1770	2015	Bosnia and Herzegovina	16.85	44.05	Point	Rickettsia raoultii	Dermacentor reticulatus	313
1771	2006-2010	China	119.57	23.54	Polygon	Rickettsia raoultii	Nosopsyllus nicanus	324
1772	2011	Russia	128.37	51.4	Point	Rickettsia raoultii	Dermacentor silvarum	331
1773	2011	Russia	128.37	51.4	Point	Rickettsia raoultii	Haemaphysalis concinna	331
1774	2005	Russia	134.33	47.13	Point	Rickettsia raoultii	Dermacentor silvarum	331
1775	2013-2014	Russia	135.02	48.25	Point	Rickettsia raoultii	Dermacentor silvarum	331
1776	2013-2014	Russia	135.02	48.25	Point	Rickettsia raoultii	Haemaphysalis concinna	331
1777	2013-2014	Russia	135.02	48.25	Point	Rickettsia raoultii	Haemaphysalis japonica	331
1778	2013	Russia	135.53	48.6	Point	Rickettsia raoultii	Haemaphysalis japonica	331
1779	2013	China	107.58	42.41	Point	Rickettsia raoultii	Dermacentor nuttalli	426
1780	2013	China	107.58	42.41	Point	Rickettsia raoultii	Ixodes persulcatus	426
1781	2013	China	119.58	50.22	Point	Rickettsia raoultii	Dermacentor nuttalli	426
1782	2013	China	119.58	50.22	Point	Rickettsia raoultii	Ixodes persulcatus	426
1783	2015-2016	China	117.03	36	Polygon	Rickettsia raoultii	Human	427
1784	2015-2017	Germany	12.37	51.34	Polygon	Rickettsia raoultii	Dermacentor reticulatus	454
1785	2015-2017	Germany	12.37	51.34	Polygon	Rickettsia raoultii	Myodes glareolus	454
1786	2016	Republic of Serbia	19.98	45.41	Point	Rickettsia raoultii	Dermacentor reticulatus	515
1787	2013	Romania	26.1	44.44	Point	Rickettsia raoultii	Dermacentor reticulatus	524
1788	2010	Romania	22.9	47.71	Polygon	Rickettsia raoultii	Dermacentor marginatus	554
1789	2010	Romania	24.11	45.1	Polygon	Rickettsia raoultii	Dermacentor marginatus	554
1790	2010	Romania	25.5	44.86	Polygon	Rickettsia raoultii	Dermacentor marginatus	554
1791	2014	Romania	27.6	47.14	Point	Rickettsia raoultii	Dermacentor reticulatus	564
1792	2019	China	100.47	21.96	Point	Rickettsia raoultii	Dermacentor nuttalli	566
1793	2019	China	100.47	21.96	Point	Rickettsia raoultii	Haemaphysalis longicornis	566
1794	2019	China	100.47	21.96	Point	Rickettsia raoultii	Ixodes persulcatus	566
1795	2019	China	100.91	22.77	Point	Rickettsia raoultii	Dermacentor nuttalli	566
1796	2019	China	100.91	22.77	Point	Rickettsia raoultii	Dermacentor silvarum	566
1797	2019	China	100.91	22.77	Point	Rickettsia raoultii	Haemaphysalis longicornis	566
1798	2019	China	100.91	22.77	Point	Rickettsia raoultii	Ixodes persulcatus	566
1799	2019	China	100.91	22.77	Point	Rickettsia raoultii	Ixodes sinensis	566
1800	2019	China	103.17	23.35	Point	Rickettsia raoultii	Dermacentor nuttalli	566
1801	2019	China	103.17	23.35	Point	Rickettsia raoultii	Dermacentor silvarum	566
1802	2019	China	103.17	23.35	Point	Rickettsia raoultii	Haemaphysalis longicornis	566
1803	2019	China	103.17	23.35	Point	Rickettsia raoultii	Ixodes persulcatus	566
1804	2019	China	103.17	23.35	Point	Rickettsia raoultii	Ixodes sinensis	566
1805	2008-2018	Slovakia	17.17	48.32	Polygon	Rickettsia raoultii	Dermacentor reticulatus	632
1806	2008-2018	Slovakia	17.59	48.38	Point	Rickettsia raoultii	Dermacentor reticulatus	632
1807	2008-2018	Slovakia	18.09	48.32	Point	Rickettsia raoultii	Dermacentor reticulatus	632
1808	2010-2011	Germany	13.24	52.43	Point	Rickettsia raoultii	Dermacentor reticulatus	636
1809	2010-2011	Germany	13.24	52.43	Point	Rickettsia raoultii	Ixodes hexagonus	636
1810	2008-2013	Thailand	98.53	8.45	Point	Rickettsia raoultii	Dermacentor atrosignatus	641
1811	2006-2007	Germany	7.68	47.63	Polygon	Rickettsia raoultii	Dermacentor marginatus	678
1812	2006-2007	Germany	7.68	47.63	Polygon	Rickettsia raoultii	Dermacentor reticulatus	678
1813	2006-2007	Germany	7.68	47.63	Polygon	Rickettsia raoultii	Dermacentor sp.	678
1814	2011-2013	Poland	22.89	51.51	Point	Rickettsia raoultii	Dermacentor reticulatus	680
1815	2011-2013	Poland	23.02	51.63	Polygon	Rickettsia raoultii	Dermacentor reticulatus	680
1816	2011-2013	Poland	23.42	51.5	Polygon	Rickettsia raoultii	Dermacentor reticulatus	680
1817	2007	Germany	12.12	51.99	Polygon	Rickettsia raoultii	Dermacentor reticulatus	732
1818	2005	Poland	23.58	52.74	Point	Rickettsia raoultii	Dermacentor reticulatus	830
1819	2010	Ukraine	30.02	51.27	Point	Rickettsia raoultii	Dermacentor reticulatus	831
1820	2010	Ukraine	30.13	51.21	Point	Rickettsia raoultii	Dermacentor reticulatus	831
1821	2010	Ukraine	30.22	51.28	Point	Rickettsia raoultii	Dermacentor reticulatus	831
1822	2009	Germany	7.68	47.63	Polygon	Rickettsia raoultii	Dermacentor sp.	848
1823	2010-2011	Germany	12.37	51.34	Polygon	Rickettsia raoultii	Flea	862
1824	2010-2011	Germany	12.37	51.34	Polygon	Rickettsia raoultii	Dermacentor reticulatus	862
1825	2010-2011	Germany	12.37	51.34	Polygon	Rickettsia raoultii	Ixodes ricinus	862
1826	2010-2011	Germany	12.37	51.34	Polygon	Rickettsia raoultii	Ixodes sp.	862
1827	2010-2011	Germany	12.37	51.34	Polygon	Rickettsia raoultii	Myodes glareolus	862
1828	2005-2007	Poland	19.63	51	Polygon	Rickettsia raoultii	Ixodes ricinus	863
1829	2005-2007	Poland	23.58	52.74	Point	Rickettsia raoultii	Dermacentor reticulatus	863
1830	2002-2003	Spain	-6.43	37.04	Point	Rickettsia raoultii	Dermacentor marginatus	875
1831	2002-2003	Spain	-3.3	37.05	Point	Rickettsia raoultii	Dermacentor marginatus	875
1832	2013	Malaysia	100.6	5.95	Polygon	Rickettsia raoultii	Haemaphysalis bispinosa	895
1833	2013	Malaysia	102.2	2.77	Polygon	Rickettsia raoultii	Haemaphysalis bispinosa	895
1834	2016	Poland	19.14	52.01	Point	Rickettsia raoultii	Dermacentor reticulatus	926
1835	2016	Poland	19.19	49.68	Point	Rickettsia raoultii	Dermacentor reticulatus	926
1836	2017	Poland	20.96	51.59	Polygon	Rickettsia raoultii	Dermacentor reticulatus	926
1837	2013	Italy	15.85	41.78	Point	Rickettsia raoultii	Dermacentor marginatus	1038
1838	2011	United Kingdom	-4.01	52.48	Point	Rickettsia raoultii	Dermacentor reticulatus	1041
1839	2008	Germany	6.78	49.27	Point	Rickettsia raoultii	Dermacentor reticulatus	1050
1840	2008	Germany	11.6	48.17	Point	Rickettsia raoultii	Dermacentor reticulatus	1050
1841	2008	Germany	12.35	51.27	Point	Rickettsia raoultii	Dermacentor reticulatus	1050
1842	2002-2006	Morocco	-4.02	34.21	Point	Rickettsia raoultii	Dermacentor marginatus	1051
1843	2010-2011	France	-3.2	47.33	Point	Rickettsia raoultii	Dermacentor reticulatus	1077
1844	2010-2011	France	-3.14	47.29	Point	Rickettsia raoultii	Dermacentor reticulatus	1077
1845	2011-2013	Italy	10.98	45.98	Point	Rickettsia raoultii	Ixodes ricinus	1091
1846	2013-2014	Romania	24.25	45.86	Polygon	Rickettsia raoultii	Dermacentor marginatus	1095
1847	2016	Italy	13.09	41.33	Point	Rickettsia raoultii	Hyalomma sp.	1144
1848	2019	China	103.13	39.03	Point	Rickettsia raoultii	Hyalomma asiaticum	1283
1849	2019	China	114.12	40.33	Point	Rickettsia raoultii	Dermacentor nuttalli	1283
1850	2016	China	82.86	44.99	Point	Rickettsia raoultii	Hyalomma asiaticum	1289
1851	2016	China	82.86	44.99	Point	Rickettsia raoultii	Dermacentor marginatus	1289
1852	2016	China	82.86	44.99	Point	Rickettsia raoultii	Rhipicephalus sanguineus	1289
1853	2021	China	126.55	45.82	Point	Rickettsia raoultii	Dog	1376
1854	2021	China	126.55	45.82	Point	Rickettsia raoultii	Ixodes persulcatus	1376
1855	2021	China	126.55	45.82	Point	Rickettsia raoultii	Haemaphysalis concinna	1376
1856	2021	China	126.55	45.82	Point	Rickettsia raoultii	Dermacentor silvarum	1376
1857	2016	China	126.54	43.87	Point	Rickettsia raoultii	Dermacentor nuttalli	1388
1858	2016	China	128.22	43.55	Point	Rickettsia raoultii	Dermacentor nuttalli	1388
1859	2016	China	129.23	47.76	Point	Rickettsia raoultii	Dermacentor silvarum	1388
1860	2016	China	130.64	43.06	Point	Rickettsia raoultii	Dermacentor nuttalli	1388
1861	2016	China	130.64	43.06	Point	Rickettsia raoultii	Dermacentor silvarum	1388
1862	2016	China	130.64	43.06	Point	Rickettsia raoultii	Haemaphysalis longicornis	1388
1863	2016	China	131.09	44.41	Point	Rickettsia raoultii	Dermacentor nuttalli	1388
1864	2016	China	133.11	45.98	Point	Rickettsia raoultii	Dermacentor nuttalli	1388
1865	2016	China	133.11	45.98	Point	Rickettsia raoultii	Dermacentor silvarum	1388
1866	2016	China	133.24	47.81	Point	Rickettsia raoultii	Dermacentor nuttalli	1388
1867	2016	China	133.24	47.81	Point	Rickettsia raoultii	Dermacentor silvarum	1388
1868	2014	China	127.23	50.16	Point	Rickettsia raoultii	Dermacentor silvarum	1390
1869	2019	Russia	83.18	54.86	Point	Rickettsia raoultii	Ixodes persulcatus	1406
1870	2019	Russia	83.18	54.86	Point	Rickettsia raoultii	Ixodes pavlovskyi	1406
1871	2019	Russia	86.55	51.69	Point	Rickettsia raoultii	Ixodes persulcatus	1406
1872	2015	Italy	10.08	42.58	Point	Rickettsia raoultii	Ixodes ricinus	1413
1873	2010	Portugal	-8.27	38.04	Point	Rickettsia raoultii	Dermacentor marginatus	1420
1874	2019	Italy	10.37	44.2	Point	Rickettsia raoultii	Dermacentor marginatus	1432
1875	2020	China	86.06	44.31	Point	Rickettsia raoultii	Pipistrellus pipistrellus	1453
1876	2020	China	86.06	44.31	Point	Rickettsia raoultii	Argas vespertilionis	1453
1877	2016	Austria	16.52	48.19	Point	Rickettsia raoultii	Dermacentor reticulatus	1462
1878	2015	China	82.81	45.07	Point	Rickettsia raoultii	Haemaphysalis erinacei	1465
1879	2012	Mongolia	101.5	47.38	Point	Rickettsia raoultii	Dermacentor nuttalli	1466
1880	2012	Mongolia	106.5	49.75	Point	Rickettsia raoultii	Dermacentor nuttalli	1466
1881	2012	Mongolia	110.65	47.32	Point	Rickettsia raoultii	Dermacentor nuttalli	1466
1882	2012	Mongolia	114.5	48.07	Point	Rickettsia raoultii	Dermacentor nuttalli	1466
1883	2012	China	83.49	43.37	Polygon	Rickettsia raoultii	Dermacentor silvarum	1467
1884	2015	Poland	14.47	52.85	Point	Rickettsia raoultii	Dermacentor reticulatus	1473
1885	2015	Poland	15.72	51.89	Point	Rickettsia raoultii	Dermacentor reticulatus	1473
1886	2015	Poland	16.35	51.39	Point	Rickettsia raoultii	Dermacentor reticulatus	1473
1887	2015	Poland	19.79	52.44	Point	Rickettsia raoultii	Dermacentor reticulatus	1473
1888	2015	Poland	20.69	52.05	Point	Rickettsia raoultii	Dermacentor reticulatus	1473
1889	2015	Poland	20.95	51.55	Point	Rickettsia raoultii	Dermacentor reticulatus	1473
1890	2015	Poland	21.48	52.39	Point	Rickettsia raoultii	Dermacentor reticulatus	1473
1891	2015	Poland	21.65	53.81	Point	Rickettsia raoultii	Dermacentor reticulatus	1473
1892	2021	china	121.92	48.76	Point	Rickettsia raoultii	Dermacentor nuttalli	1512
1893	2021	china	121.92	48.76	Point	Rickettsia raoultii	Ixodes persulcatus	1512
1894	2019	China	86.14	44.51	Polygon	Rickettsia raoultii	Human	1520
1895	2018	Russia	82.93	54.94	Polygon	Rickettsia raoultii	Human	1523
1896	2013	Thailand	100.3	16.43	Point	Rickettsia raoultii	Amblyomma helvolum	1554
1897	2017	United States of America	-123.87	40.7	Polygon	Rickettsia rhipicephali	Dermacentor occidentalis	205
1898	2017	United States of America	-123.87	40.7	Polygon	Rickettsia rhipicephali	Dermacentor variabilis	205
1899	2009-2015	United States of America	-123.39	39.44	Polygon	Rickettsia rhipicephali	Dermacentor occidentalis	214
1900	2009-2015	United States of America	-123.11	40.65	Polygon	Rickettsia rhipicephali	Dermacentor occidentalis	214
1901	2009-2015	United States of America	-122.89	38.53	Polygon	Rickettsia rhipicephali	Dermacentor occidentalis	214
1902	2009-2015	United States of America	-122.75	39.1	Polygon	Rickettsia rhipicephali	Dermacentor occidentalis	214
1903	2009-2015	United States of America	-122.72	38.07	Polygon	Rickettsia rhipicephali	Dermacentor occidentalis	214
1904	2009-2015	United States of America	-122.33	38.51	Polygon	Rickettsia rhipicephali	Dermacentor occidentalis	214
1905	2009-2015	United States of America	-122.33	37.42	Polygon	Rickettsia rhipicephali	Dermacentor occidentalis	214
1906	2009-2015	United States of America	-121.93	37.92	Polygon	Rickettsia rhipicephali	Dermacentor occidentalis	214
1907	2009-2015	United States of America	-121.89	37.65	Polygon	Rickettsia rhipicephali	Dermacentor occidentalis	214
1908	2009-2015	United States of America	-121.69	37.23	Polygon	Rickettsia rhipicephali	Dermacentor occidentalis	214
1909	2009-2015	United States of America	-121.6	39.67	Polygon	Rickettsia rhipicephali	Dermacentor occidentalis	214
1910	2009-2015	United States of America	-121.24	36.22	Polygon	Rickettsia rhipicephali	Dermacentor occidentalis	214
1911	2009-2015	United States of America	-121.07	36.61	Polygon	Rickettsia rhipicephali	Dermacentor occidentalis	214
1912	2009-2015	United States of America	-120.77	39.3	Polygon	Rickettsia rhipicephali	Dermacentor occidentalis	214
1913	2009-2015	United States of America	-120.72	39.06	Polygon	Rickettsia rhipicephali	Dermacentor occidentalis	214
1914	2009-2015	United States of America	-120.65	38.45	Polygon	Rickettsia rhipicephali	Dermacentor occidentalis	214
1915	2009-2015	United States of America	-120.55	38.2	Polygon	Rickettsia rhipicephali	Dermacentor occidentalis	214
1916	2009-2015	United States of America	-120.53	38.78	Polygon	Rickettsia rhipicephali	Dermacentor occidentalis	214
1917	2009-2015	United States of America	-120.41	35.39	Polygon	Rickettsia rhipicephali	Dermacentor occidentalis	214
1918	2009-2015	United States of America	-120.02	34.67	Polygon	Rickettsia rhipicephali	Dermacentor occidentalis	214
1919	2009-2015	United States of America	-119.95	38.03	Polygon	Rickettsia rhipicephali	Dermacentor occidentalis	214
1920	2009-2015	United States of America	-117.76	33.7	Polygon	Rickettsia rhipicephali	Dermacentor occidentalis	214
1921	2008	China	120.9	24.23	Polygon	Rickettsia rhipicephali	Rhipicephalus haemaphysaloides	384
1922	2008	China	120.9	24.23	Polygon	Rickettsia rhipicephali	Rhipicephalus sanguineus	384
1923	1985	Central African Republic	18.61	4.38	Polygon	Rickettsia rhipicephali	Rhipicephalus compositus	385
1924	1985	Central African Republic	18.61	4.38	Polygon	Rickettsia rhipicephali	Rhipicephalus lunulatus	385
1925	2011	United States of America	-123.12	38.97	Point	Rickettsia rhipicephali	Dermacentor occidentalis	492
1926	2013	United States of America	-123.12	38.97	Point	Rickettsia rhipicephali	Dermacentor occidentalis	492
1927	2014	United States of America	-123.12	38.97	Point	Rickettsia rhipicephali	Dermacentor occidentalis	492
1928	2015-2017	Mexico	-98.04	23.01	Polygon	Rickettsia rhipicephali	Amblyomma sp.	535
1929	2010	United States of America	-122.75	39.1	Polygon	Rickettsia rhipicephali	Dermacentor occidentalis	730
1930	2016	United States of America	-123.08	39.03	Point	Rickettsia rhipicephali	Dermacentor occidentalis	858
1931	2016	United States of America	-123.06	39.02	Point	Rickettsia rhipicephali	Dermacentor occidentalis	858
1932	2016	United States of America	-123.05	39.01	Point	Rickettsia rhipicephali	Dermacentor occidentalis	858
1933	2016	United States of America	-122.91	38.94	Point	Rickettsia rhipicephali	Dermacentor occidentalis	858
1934	2016	United States of America	-122.9	38.95	Point	Rickettsia rhipicephali	Dermacentor occidentalis	858
1935	2016	United States of America	-122.74	38.96	Point	Rickettsia rhipicephali	Dermacentor occidentalis	858
1936	2016	United States of America	-122.73	39.03	Point	Rickettsia rhipicephali	Dermacentor occidentalis	858
1937	2017	United States of America	-122.58	38.15	Point	Rickettsia rhipicephali	Dermacentor occidentalis	858
1938	2016	United States of America	-122.54	37.85	Point	Rickettsia rhipicephali	Dermacentor occidentalis	858
1939	2016	United States of America	-122.53	37.83	Point	Rickettsia rhipicephali	Dermacentor occidentalis	858
1940	2016	United States of America	-122.52	37.86	Point	Rickettsia rhipicephali	Dermacentor occidentalis	858
1941	2016	United States of America	-122.41	39	Point	Rickettsia rhipicephali	Dermacentor occidentalis	858
1942	2016	United States of America	-121.85	37.45	Point	Rickettsia rhipicephali	Dermacentor occidentalis	858
1943	2016	United States of America	-121.85	37.45	Point	Rickettsia rhipicephali	Dermacentor occidentalis	858
1944	2016	United States of America	-121.81	39.01	Point	Rickettsia rhipicephali	Dermacentor occidentalis	858
1945	2016	United States of America	-117.82	33.56	Point	Rickettsia rhipicephali	Dermacentor occidentalis	858
1946	2002-2006	Cyprus	32.53	34.91	Polygon	Rickettsia rhipicephali	Rhipicephalus turanicus	1083
1947	2010-2012	Brazil	-51.25	-10.73	Point	Rickettsia rhipicephali	Haemaphysalis juxtakochi	1113
1948	1998-1999	Greece	20.58	38.22	Polygon	Rickettsia rhipicephali	Tick	1122
1949	2016	Brazil	-40.12	-18.38	Point	Rickettsia rhipicephali	Haemaphysalis juxtakochi	1329
1950	2016	Brazil	-43.38	-21.73	Point	Rickettsia rhipicephali	Amblyomma sp.	1458
1951	2008	United States of America	-120.02	34.67	Polygon	Rickettsia rhipicephali	Dermacentor occidentalis	1461
1952	2008	United States of America	-120.02	34.67	Polygon	Rickettsia rhipicephali	Dermacentor variabilis	1461
1953	2008	United States of America	-119.09	34.46	Polygon	Rickettsia rhipicephali	Dermacentor occidentalis	1461
1954	2008	United States of America	-119.09	34.46	Polygon	Rickettsia rhipicephali	Dermacentor variabilis	1461
1955	2008	United States of America	-118.93	34.06	Polygon	Rickettsia rhipicephali	Dermacentor occidentalis	1461
1956	2008	United States of America	-117.76	33.7	Polygon	Rickettsia rhipicephali	Dermacentor occidentalis	1461
1957	2008	United States of America	-117.25	33.54	Polygon	Rickettsia rhipicephali	Dermacentor occidentalis	1461
1958	2007	Brazil	-48.4	-24.3	Point	Rickettsia rhipicephali	Haemaphysalis juxtakochi	1476
1959	2017	United States of America	-117.2	32.91	Point	Rickettsia rhipicephali	Dermacentor occidentalis	1499
1960	2017	United States of America	-117.18	33.06	Point	Rickettsia rhipicephali	Dermacentor occidentalis	1499
1961	2017	United States of America	-117.13	32.94	Point	Rickettsia rhipicephali	Dermacentor occidentalis	1499
1962	2017	United States of America	-117.05	32.83	Point	Rickettsia rhipicephali	Dermacentor occidentalis	1499
1963	2020	United States of America	-99.06	35.41	Point	Rickettsia rhipicephali	Dermacentor variabilis	1502
1964	2020	United States of America	-98.87	47.23	Point	Rickettsia rhipicephali	Dermacentor variabilis	1502
1965	2020	United States of America	-84.23	35.39	Point	Rickettsia rhipicephali	Dermacentor variabilis	1502
1966	1974	Costa Rica	-84.07	10.16	Polygon	Rickettsia rickettsii	Human	37
1967	2008	Brazil	-43.57	-22.9	Point	Rickettsia rickettsii	Human	91
1968	2014-2015	Colombia	-76.11	6.96	Polygon	Rickettsia rickettsii	Human	106
1969	2018	Brazil	-42.14	-20.17	Polygon	Rickettsia rickettsii	Human	122
1970	2017	Brazil	-41.13	-20.09	Polygon	Rickettsia rickettsii	Human	122
1971	2018	Brazil	-41.12	-20.09	Polygon	Rickettsia rickettsii	Human	122
1972	2015	Brazil	-40.62	-19.43	Polygon	Rickettsia rickettsii	Human	122
1973	2018	Brazil	-40.62	-19.4	Polygon	Rickettsia rickettsii	Human	122
1974	2017	Brazil	-40.29	-20.28	Polygon	Rickettsia rickettsii	Human	122
1975	2018	Brazil	-40.19	-19.74	Polygon	Rickettsia rickettsii	Human	122
1976	2016	Brazil	-40.18	-19.77	Polygon	Rickettsia rickettsii	Human	122
1977	2017	Panama	-80.12	8.6	Point	Rickettsia rickettsii	Human	131
1978	2017	Panama	-79.54	8.97	Point	Rickettsia rickettsii	Rhipicephalus sanguineus	131
1979	2017	Panama	-79.54	8.97	Point	Rickettsia rickettsii	Human	131
1980	2007	Panama	-78.15	8.69	Polygon	Rickettsia rickettsii	Tick	136
1981	2014-2016	Colombia	-72.28	5.22	Polygon	Rickettsia rickettsii	Amblyomma mixtum	179
1982	2014-2016	Colombia	-72.12	5.5	Polygon	Rickettsia rickettsii	Amblyomma mixtum	179
1983	2014-2016	Colombia	-70.47	6.79	Polygon	Rickettsia rickettsii	Amblyomma mixtum	179
1984	2006	United States of America	-120.23	39.45	Point	Rickettsia rickettsii	Ceratophyllus ciliatus mononis	250
1985	2006	United States of America	-120.23	39.44	Point	Rickettsia rickettsii	Spermophilus lateralis	250
1986	2010-2012	Costa Rica	-84.08	9.93	Point	Rickettsia rickettsii	Human	262
1987	2013	Brazil	-46.64	-23.71	Point	Rickettsia rickettsii	Amblyomma aureolatum	267
1988	2013	Brazil	-46.64	-23.71	Point	Rickettsia rickettsii	Human	267
1989	2010	Costa Rica	-84.08	10.06	Polygon	Rickettsia rickettsii	Human	279
1990	2006-2010	China	118.37	24.45	Polygon	Rickettsia rickettsii	Nosopsyllus nicanus	324
1991	2006-2010	China	119.79	26.34	Polygon	Rickettsia rickettsii	Nosopsyllus nicanus	324
1992	2006-2010	China	120.63	23	Polygon	Rickettsia rickettsii	Xenopsylla cheopis	324
1993	2006-2010	China	121.38	23.75	Polygon	Rickettsia rickettsii	Stivalius aporus	324
1994	2006-2007	Mexico	-89.68	20.97	Polygon	Rickettsia rickettsii	Human	404
1995	2016-2017	Mexico	-89.68	20.97	Polygon	Rickettsia rickettsii	Human	404
1996	2012	Brazil	-54.65	-20.44	Point	Rickettsia rickettsii	Rhipicephalus sanguineus	440
1997	2012	United States of America	-75.83	36.38	Point	Rickettsia rickettsii	Human	452
1998	1950	Panama	-79.88	8.76	Point	Rickettsia rickettsii	Human	601
[truncated: 245 more rows]
